# Supplementary material for: Alterations in the Ocular Surface Fungal Microbiome in Fungal Keratitis Patients
Source: Microorganisms. 2019 Sep 2;7(9):309. doi: 10.3390/microorganisms7090309 (PMC6780152; doi:10.3390/microorganisms7090309)
Supplement: Supplementary file 1 [file microorganisms-07-00309-s001.zip › Supplementary materials/Table S1.xlsx]

## Sheet: Table S1
Table S1. Details of healthy controls (n=25), healthy individuals undergoing photorefractive keratectomy (n=10) and fungal keratitis patients (n=35)
Sl. No.	Sample ID	Age (years)	Gender	Fungi identified from swab / corneal scraping	Topical antifungal medicine
1	HC01	35	Male	*Aspergillus flavus (RE)	No
2	HC02	36	Female	*Aspergillus niger (LE)	No
3	HC03	28	Male	*No Growth	No
4	HC05	43	Male	*No Growth	No
5	HC06	77	Male	*No Growth	No
6	HC09	64	Female	*No Growth	No
7	HC12	59	Female	*No Growth	No
8	HC13	52	Female	*No Growth	No
9	HC14	54	Female	*No Growth	No
10	HC17	50	Female	*No Growth	No
11	HC21	31	Male	*No Growth	No
12	HC26	37	Female	*No Growth	No
13	HC28	41	Female	*Aspergillus flavus (RE)	No
14	HC33	24	Male	*No Growth	No
15	HC34	38	Male	*No Growth	No
16	HC35	37	Female	*No Growth	No
17	HC36	23	Male	*No Growth	No
18	HC37	24	Female	*No Growth	No
19	HC38	25	Female	*No Growth	No
20	HC40	41	Male	*No Growth	No
21	HC41	27	Male	*No Growth	No
22	HC43	28	Male	*No Growth	No
23	HC46	68	Male	*No Growth	No
24	HC48	61	Male	*No Growth	No
25	HC49	55	Male	*No Growth	No
26	HCC1	27	Female	Not done	No
27	HCC2	23	Male	Not done	No
28	HCC3	28	Female	Not done	No
29	HCC4	21	Female	Not done	No
30	HCC5	27	Male	Not done	No
31	HCC6	23	Male	Not done	No
32	HCC7	26	Male	Not done	No
33	HCC8	26	Female	Not done	No
34	HCC9	24	Male	Not done	No
35	HCC10	21	Male	Not done	No
36	FK01	41	Female	**Fusarium species	Natamycin
37	FK02	63	Female	**Septate fungal filaments unidentified	Natamycin, Itraconazole
38	FK03	66	Male	**Colletotrichum coccodes	No
39	FK05	56	Male	**Unidentified dematiaceous fungus	No
40	FK06	41	Male	**Fusarium solani	No
41	FK07	54	Male	**Aseptate fungal filaments unidentified	Natamycin
42	FK09	80	Female	**Fusarium solani	Natamycin
43	FK10	50	Male	**Aspergillus flavus	No
44	FK11	60	Female	**Aspergillus flavus	Natamycin
45	FK12	29	Female	**Fusarium species	No
46	FK13	22	Male	**Fusarium species	No
47	FK14	45	Male	**Exserohilum rostratum	Natamycin
48	FK15	35	Male	**Aspergillus flavus	Natamycin
49	FK16	65	Male	**Unidentified dematiaceous fungus	No
50	FK17	55	Female	**Aspergillus flavus	Natamycin
51	FK18	66	Female	**Aspergillus flavus	No
52	FK19	29	Male	**Septate fungal filaments unidentified	Natamycin
53	FK20	61	Female	**Aspergillus flavus	No
54	FK21	26	Male	**Fusarium species	Natamycin
55	FK22	66	Male	**Aspergillus terreus	Natamycin, Fluconazole
56	FK23	18	Female	**Fusarium species	Natamycin
57	FK24	40	Female	**Fusarium species	Natamycin
58	FK25	56	Male	**Cladosporium species	No
59	FK26	47	Female	**Aspergillus flavus	Natamycin, Voriconazole
60	FK27	24	Male	**Aspergillus flavus	Natamycin
61	FK28	31	Male	**Curvularia lunata	Natamycin
62	FK29	27	Male	**Aspergillus fumigatus	No
63	FK30	54	Male	**Septate fungal filaments unidentified	No
64	FK31	69	Female	**Curvularia lunata	No
65	FK32	59	Male	**Septate fungal filaments unidentified	Natamycin
66	FK33	54	Female	**Sparsely septate fungal filaments unidentified	No
67	FK34	68	Male	**Unidentified dematiaceous fungus	Natamycin
68	FK35	29	Female	**Septate fungal filaments unidentified	Natamycin, Fluconazole
69	FK36	48	Female	**Fusarium solani	Natamycin
70	FK37	55	Male	**Septate fungal filaments unidentified	Natamycin
Healthy controls (HC001-HC049) for analyzing healthy conjunctival surface microbiome
Healthy controls (HCC1-HCC10) for analyzing healthy corneal surface microbiome
* Conjunctival swab
** Corneal scraping
