# Supplementary material for: Alterations in the Ocular Surface Fungal Microbiome in Fungal Keratitis Patients
Source: Microorganisms. 2019 Sep 2;7(9):309. doi: 10.3390/microorganisms7090309 (PMC6780152; doi:10.3390/microorganisms7090309)
Supplement: Supplementary file 1 [file microorganisms-07-00309-s001.zip › Supplementary materials/Table S2.xlsx]

## Sheet:  Table S2
Table S2. High quality reads (after removal of chimeras) and percentage of reads assigned to OTUs from 89 ocular fungal microbiomes from conjunctival swabs of healthy controls (HC-SW, n=37) , conjunctival swabs of fungal keratitis patients (FK-SW, n=23) and corneal scrapings of fungal keratitis patients (FK-CR, n=29)
Sl.No.	Healthy controls (HC)	High Quality reads after chimera removal	Number of reads assigned to OTUs	Reads assigned to OTUs (%)	Sl.No.	Fungal Keratitis Conjunctival Swabs (FK-SW)	High Quality reads after chimera removal	Number of reads assigned to OTUs	Reads assigned to OTUs (%)	Sl.No.	Fungal Keratitis Corneal scrapings (FK-CR)	High Quality reads after chimera removal	Number of reads assigned to OTUs	Reads assigned to OTUs (%)
1	HC01.LE	540379	539807	99.89	1	FK01.SW	431465	429950	99.65	1	FK01.CR	376090	375118	99.74
2	HC02.LE	428874	428280	99.86	2	FK03.SW	129402	128708	99.46	2	FK02.CR	452358	451216	99.75
3	HC05.LE	580380	579422	99.83	3	FK05.SW	742435	739536	99.61	3	FK09.CR	221644	220807	99.62
4	HC12.LE	706131	705520	99.91	4	FK11.SW	392499	390957	99.61	4	FK10.CR	336240	335220	99.7
5	HC13.LE	681419	680486	99.86	5	FK12.SW	450037	447958	99.54	5	FK11.CR	226715	225786	99.59
6	HC14.LE	301751	301283	99.84	6	FK15.SW	435878	433948	99.56	6	FK12.CR	362754	360999	99.52
7	HC17.LE	543453	542503	99.83	7	FK16.SW	648191	646132	99.68	7	FK13.CR	164654	164111	99.67
8	HC21.LE	229179	228820	99.84	8	FK17.SW	615543	613749	99.71	8	FK14.CR	440856	429762	97.48
9	HC26.LE	572712	571855	99.85	9	FK18.SW	535066	532667	99.55	9	FK15.CR	225811	225243	99.75
10	HC28.LE	1141634	1140089	99.86	10	FK20.SW	755097	752626	99.67	10	FK16.CR	323693	322636	99.67
11	HC33.LE	471915	470678	99.74	11	FK21.SW	109318	107782	98.59	11	FK17.CR	158693	158071	99.61
12	HC34.LE	300101	299351	99.75	12	FK22.SW	399522	398115	99.65	12	FK18.CR	309942	308804	99.63
13	HC36.LE	470624	469852	99.84	13	FK23.SW	694852	692410	99.65	13	FK19.CR	168847	167982	99.49
14	HC37.LE	139005	138661	99.75	14	FK24.SW	314575	313209	99.57	14	FK20.CR	217624	216696	99.57
15	HC38.LE	148910	148535	99.75	15	FK25.SW	198742	186808	94	15	FK21.CR	209511	207219	98.91
16	HC40.LE	211358	211207	99.93	16	FK26.SW	273462	272055	99.49	16	FK22.CR	675772	674549	99.82
17	HC41.LE	246720	246539	99.93	17	FK27.SW	555413	553053	99.58	17	FK23.CR	225146	224387	99.66
18	HC43.LE	198675	198461	99.89	18	FK28.SW	202699	199995	98.67	18	FK24.CR	376018	375360	99.83
19	HC46.LE	128006	120483	94.12	19	FK29.SW	199795	197799	99	19	FK25.CR	153623	152724	99.41
20	HC48.LE	90499	81550	90.11	20	FK30.SW	61695	60721	98.42	20	FK26.CR	326195	324839	99.58
21	HC02.RE	312286	312019	99.91	21	FK31.SW	883303	807722	91.44	21	FK27.CR	189552	188602	99.5
22	HC05.RE	291130	290826	99.9	22	FK33.SW	855119	655380	76.64	22	FK28.CR	228300	226474	99.2
23	HC06.RE	290802	290449	99.88	23	FK35.SW	872180	822264	94.28	23	FK29.CR	437925	436649	99.71
24	HC12.RE	675351	674729	99.91						24	FK30.CR	203448	202546	99.56
25	HC13.RE	482754	482119	99.87						25	FK31.CR	792517	737912	93.11
26	HC14.RE	551690	551002	99.88						26	FK32.CR	980760	775559	79.08
27	HC21.RE	1371325	1369911	99.9						27	FK34.CR	800305	680119	84.98
28	HC28.RE	540732	540133	99.89						28	FK35.CR	750303	692210	92.26
29	HC33.RE	536619	535995	99.88						29	FK37.CR	574203	476341	82.96
30	HC34.RE	420565	420058	99.88
31	HC35.RE	426195	425583	99.86
32	HC36.RE	499999	499611	99.92
33	HC37.RE	88897	88595	99.66
34	HC40.RE	313325	312914	99.87
35	HC43.RE	162572	162383	99.88
36	HC48.RE	106978	98478	92.05
37	HC49.RE	262436	249709	95.15
