# Supplementary material for: Alterations in the Ocular Surface Fungal Microbiome in Fungal Keratitis Patients
Source: Microorganisms. 2019 Sep 2;7(9):309. doi: 10.3390/microorganisms7090309 (PMC6780152; doi:10.3390/microorganisms7090309)
Supplement: Supplementary file 1 [file microorganisms-07-00309-s001.zip › Supplementary materials/Table S3.xlsx]

## Sheet: Table S3
Table S3. Relative abundances of fungal OTUs from 89 ocular fungal microbiome libraries from conjunctival swabs of healthy controls (HC-SW, n=37), conjunctival swabs of fungal keratitis patients (FK-SW, n=23) and corneal scrapings of fungal keratitis patients (FK-CR, n=29). Sparse OTUs (with < 0.001% of total high-quality reads) were not included.
Sl.No.	OTU ID of reference OTUs	OTU ID of denovo OTUs	Lineage	HC01.LE	HC02.LE	HC05.LE	HC12.LE	HC13.LE	HC14.LE	HC17.LE	HC21.LE	HC26.LE	HC28.LE	HC33.LE	HC34.LE	HC36.LE	HC37.LE	HC38.LE	HC40.LE	HC41.LE	HC43.LE	HC46.LE	HC48.LE	HC02.RE	HC05.RE	HC06.RE	HC12.RE	HC13.RE	HC14.RE	HC21.RE	HC28.RE	HC33.RE	HC34.RE	HC35.RE	HC36.RE	HC37.RE	HC40.RE	HC43.RE	HC48.RE	HC49.RE	FK01.SW	FK03.SW	FK05.SW	FK11.SW	FK12.SW	FK15.SW	FK16.SW	FK17.SW	FK18.SW
1	FJ969193		k__Fungi; p__Ascomycota; c__Eurotiomycetes; o__Eurotiales; f__Trichocomaceae; g__Aspergillus; s__Aspergillus_flavus	5.57794	0.61813	20.515	1.32228	64.7483	10.8848	4.42338	1.60704	2.19238	1.85287	2.86153	0.00433187	1.20563	0	0.0255188	0.00898949	0	0.0860702	0	0	1.27671	1.38907	1.92846	2.01184	5.86158	15.6249	4.61189	7.58638	3.52392	3.03806	0.065463	0.556001	0.454459	0.000319157	0.00184534	0.400082	0	0.0115884	0.0935071	0.103578	65.8514	2.45002	61.6367	0.0435057	87.9087	70.9907
2		New.ReferenceOTU120	k__Fungi; p__Basidiomycota; c__Incertae_sedis; o__Malasseziales; unclassified; unclassified; unclassified	0.866244	18.1475	23.8487	58.0651	0.335476	0.000994197	0.000736034	47.5471	12.4309	13.8213	0.535478	0.00199933	65.0005	0.0712205	53.0233	94.2472	86.5722	69.5644	0.228114	0.739235	53.6816	12.6098	0.00343877	60.4073	0.0018643	29.4593	2.35706	13.9853	2.3076	0.33883	0.639379	28.2715	0.0674938	85.9465	85.8014	0.540298	54.382	0	0	0	0	0	0	0	0	0
3	JN786598		k__Fungi; p__Ascomycota; c__Sordariomycetes; o__Hypocreales; f__Nectriaceae; g__Haematonectria; s__Fusarium_solani	0.170991	0.160886	0.693856	3.51691	0.0532712	1.34614	0.000736034	0.00087268	0.000174608	0.000175187	5.6311	2.65544	3.82556	0.0489191	0.0778994	0	0.00648508	0.0422801	0.0851523	1.32598	0.000320219	0.00206093	12.1873	0.000148071	0.455097	0.000725045	0.149418	1.3282	5.98078	17.6351	1.12437	4.37981	0.264351	0	0.0387521	2.52388	0.603957	94.5875	1.30833	0.303057	0.136306	8.08311	0.199597	0.00200558	0.00324916	0.00355096
4	JF819144		k__Fungi; p__Ascomycota; c__Dothideomycetes; o__Pleosporales; f__Pleosporaceae; g__Setosphaeria; s__Setosphaeria_rostrata	7.07985	71.7348	0.899583	0.00410689	26.4053	10.4434	35.9764	30.8383	53.9332	52.85	0.00656898	0.655779	0.00977426	0	0	0	0	0	0	0	8.98888	0.227733	0.23418	0.000740356	11.2237	0.498106	1.8302	57.9749	0.00242258	0.713802	0.00117317	0.000600001	0	0	0	0	0	0.0178462	0.685461	0	0	0	0	0	0	0.00355096
5	HE578059		k__Fungi; p__Ascomycota; c__Eurotiomycetes; o__Eurotiales; f__Trichocomaceae; g__Aspergillus; s__Aspergillus_fumigatiaffinis	58.9429	1.23136	4.65419	0.000849701	0.055766	50.5572	22.0715	2.30737	2.22084	9.69365	0.487376	0.00233255	0.00318726	0	0	0	0	0.100667	0	0	4.72836	0.764263	0.00825304	0.00340564	52.3499	20.7165	72.3035	0.925782	0.0050315	0.331459	0.00281561	0.00540001	0	0	0.0202987	0	0	0	0	0	0	0.260423	0	0	0.000162458	0
6		New.ReferenceOTU668	k__Fungi; p__Ascomycota; c__Dothideomycetes; o__Pleosporales; f__Pleosporaceae; unclassified; unclassified	0	0	0	0	0	0	0	0	0	0	0	0	0	0	0	0	0	0	0	0	0	0	0	0	0	0	0	0	0	0	0	0	0	0	0	0	0	0	0	0	0	0	0	0	0	0
7	HQ710822		k__Fungi; p__Basidiomycota; c__Incertae_sedis; o__Malasseziales; f__Incertae_sedis; g__Malassezia; s__Malassezia_restricta	5.45302	1.05602	0.309108	2.33186	0.00264155	2.47389	1.80108	0.272713	11.5571	6.40284	26.1068	14.4438	5.06689	22.4186	1.07112	0.977015	0.271158	0.989556	25.7363	14.2024	15.8557	4.22011	26.2357	1.71244	2.40247	1.39644	0.0430241	1.7726	27.4331	8.94701	2.22269	3.34261	15.8397	0.475545	1.87302	22.1317	9.23463	0.0523797	23.1967	0.36084	0.617836	15.0074	3.16465	1.13454	0.232478	4.10903
8	HQ607900		k__Fungi; p__Ascomycota; c__unidentified; o__unidentified; f__unidentified; g__unidentified; s__Ascomycota_sp_AR_2010	0	0	0	0	0	0	0	0	0	0	0	0	0	0	0	0	0	0	0	0	0	0	0	0	0	0	0	0	0	0	0	0	0	0	0	0	0	0.00231769	0.00927343	0.00148161	0.00152867	0.00266645	0.00229422	84.1732	0.00292425	0.00149514
9	AB644383		k__Fungi; p__Ascomycota; c__Eurotiomycetes; o__Eurotiales; f__Trichocomaceae; g__Aspergillus; s__Aspergillus_terreus	0.0320146	0	0	0	0	0	0	0	0	0	0	0	0	0	0	0	0	0	0	0	0	0.096177	0	0	0	0	7.29222e-05	0	0.904925	0.303164	0	0	0	0	0	0	0.0342941	0	0	0	0	0	0	0	0	0
10	EF545133		k__Fungi; p__Ascomycota; c__Dothideomycetes; o__Botryosphaeriales; f__Botryosphaeriaceae; g__Macrophomina; s__Macrophomina_phaseolina	0	0	0	0	0	0	0	0	0	0	0	0	0	0	0	0	0	0	0.00312485	0	0	0	0	0	0	0	0	0	0	0	0	0	0.0011249	0	0	0	0	0	0	0	0	0	0	0	0	0
11		New.ReferenceOTU990	k__Fungi; p__Ascomycota; c__Sordariomycetes; o__Sordariales; f__Chaetomiaceae; g__Chaetomium; unclassified	0	0	0	0	0	0	0	0	0	0	0	0	0	0	0	0	0	0	0	0	0	0	0	0	0	0	0	0	0	0	0	0	0	0	0	0	0	0.00254945	0.00463671	94.2644	0.00305733	0.00799934	0.00390017	0.00493682	0.00454883	0.00635436
12	GU370752		k__Fungi; p__unidentified; c__unidentified; o__unidentified; f__unidentified; g__unidentified; s__unculturedfungus	0.287576	0.150161	0.247079	0.39851	0.000146753	0.463627	1.2623	0.326819	0.380121	0.000262781	7.39604	17.3148	1.21137	2.86752	1.39413	0.215748	0.20347	0.915566	5.29585	1.16576	0.980511	1.07856	2.66539	0.000148071	1.27332	0.719245	0.0858294	2.54433	2.82826	6.13318	0.582363	0.638001	2.63001	0.162451	1.36739	0.601058	2.13576	0	45.0171	0.0589951	0.49274	1.7343	10.6011	6.46769	0.0807417	2.73125
13	AY971621		k__Fungi; p__unidentified; c__unidentified; o__unidentified; f__unidentified; g__unidentified; s__fungal_sp_S524	0.849404	0.132207	0.000516903	0.000141617	0.000146753	0	0.0397458	2.54823	0.735797	0.832403	5.65504	12.0333	2.81924	2.1251	0.124236	0.134369	0.00810636	0.228514	5.78098	2.23317	0.00384263	0.0693848	5.08353	2.70526	0.517034	0.840508	0.0350026	0.923563	14.2787	28.8621	1.52395	1.5828	0.697436	0.732785	0.372143	0.936641	0.957948	0.313351	4.2936	0.0988639	0.332485	4.40764	2.43784	0.193307	0.239463	1.89472
14	GU721781		k__Fungi; p__unidentified; c__unidentified; o__unidentified; f__unidentified; g__unidentified; s__unculturedfungus	0	0	0	0	0	0	0	0	0	0	0	0	0	0	0	0	0	0	0	0	0	0	0	0	0	0	0	0	0	0	0	0	0	0	0	0	0	0	0	0	0	0	0	0	0	0
15	GQ229075		k__Fungi; p__Ascomycota; c__Sordariomycetes; o__Hypocreales; f__Nectriaceae; g__Haematonectria; s__Fusarium_solani	0	0	0	0	0	0	0	0	0	0	0	0	0	0	0	0	0	0	0	0	0	0	0	0	0	0	0	0	0	0	0	0	0	0	0	0	0	0	0	0	0	0	0	0	0	0
16		New.ReferenceOTU819	k__Fungi; p__Ascomycota; c__Eurotiomycetes; o__Eurotiales; f__Trichocomaceae; g__Aspergillus; unclassified	0	0	0	0	0	0	0	0	0	0	0	0	0	0	0	0	0	0	0	0	0	0	0	0	0	0	0	0	0	0	0	0	0	0	0	0	0	0	0	0	0	0	0	0	0	0
17		New.ReferenceOTU1793	k__Fungi; p__Ascomycota; c__Eurotiomycetes; o__Eurotiales; f__Trichocomaceae; g__Aspergillus; unclassified	0	0	0	0	0	0	0	0	0	0	0	0	0	0	0	0	0	0	0	0	0	0	0	0	0	0	0	0	0	0	0	0	0	0	0	0	0	0	0	0	0	0	0	0	0	0
18	HQ702385		k__Fungi; p__Ascomycota; c__Eurotiomycetes; o__Eurotiales; f__Trichocomaceae; g__Aspergillus; s__Aspergillus_penicillioides	0.000185055	0.0417372	0	0	0	0	0.00184009	0.0318528	0	0	0.0667493	0	0.00318726	1.02658	0.143039	0.0264953	0.119163	0	0.325766	0.068509	0.00256175	0.000343489	0.036107	0.170134	0.127808	0.00181261	0	0	0	0	0	0.572601	0.0168735	0.100854	0	0.243975	0.0213385	0	0.000772786	0	0	0.045774	0	0	0	0.166895
19	FN428886		k__Fungi; p__Ascomycota; c__Saccharomycetes; o__Saccharomycetales; f__Saccharomycetaceae; g__Nakaseomyces; s__Candida_glabrata	0	0	0	0	0	0	0	0	0	0	0	0	0	0	0	0	0	0	0	0	0	0	0	0	0	0	0	0	0	0	0	0	0	0	0	0	0	0	0	0	0	0	0	0	0	0
20	HQ010119		k__Fungi; p__Ascomycota; c__Eurotiomycetes; o__Eurotiales; f__Trichocomaceae; g__Aspergillus; s__Aspergillus_flavus	0.734299	0.0545615	0.559116	0.0390862	1.18576	0.671083	0.158247	0.042325	0.0804942	0.0673596	0.133922	0.000333221	0.0403719	0	0	0.000946262	0	0.00100667	0	0	0.0377859	0.0546148	0.0567396	0.0731471	0.736607	0.677554	0.856179	0.755457	0.0816222	0.10153	0.00539659	0.0622001	0.00787428	0	0	0.0112173	0	0.000231769	0.00386393	0.00309791	5.42931	0.0679944	1.25723	0.00169703	5.82413	1.50393
21	GU017496		k__Fungi; p__Ascomycota; c__Eurotiomycetes; o__Eurotiales; f__Trichocomaceae; g__Aspergillus; s__Aspergillus_penicillioides	0.000185055	0	0	0	0	0	0.00404819	0.674582	0	0	1.12859	0	0.00106242	0.254667	0	0.0307535	0.160506	0	0.107807	0	0.0016011	0	0	2.15873	0	0.00181261	0	0	0	0	0	0.00300001	0.353218	0.0252134	0.000615112	0.00373909	0.254157	0	0	0	0	0.853041	0	0	0	0
22		New.ReferenceOTU1614	k__Fungi; p__Ascomycota; unclassified; unclassified; unclassified; unclassified; unclassified	0.000185055	0	0	0	0	0	0	0	0	0	0	0	0	0	0.00268619	0	0	0	0	0	0	0	0	0	0	0	0	0	0.50315	0	0	0	0	0	0	0	0	0	0	0	0	0	0	0	0	0
23		New.ReferenceOTU1020	k__Fungi; unclassified; unclassified; unclassified; unclassified; unclassified; unclassified	0.232244	0	0	0.0175605	0	0	0	0	0	0	0.923895	0	0.141514	0	0	0	0	0	0	0	0.0016011	0.0137396	17.0088	0.000444213	0.00041429	0.000362522	0.000583377	0.00351376	0.000559056	7.3368	0.000703903	30.6413	0	0	0	0	0	0	0	0	0	0	0	0	0	0
24		New.ReferenceOTU858	k__Fungi; unclassified; unclassified; unclassified; unclassified; unclassified; unclassified	0	0.000466337	39.1838	0.00042485	0.000440258	0	0.000552026	0.00130902	0.000523823	0	0.00105951	0.000666442	0.0012749	0	0	0	0	0	0	0	0	0.274448	0.412308	0	0	1.01361	0	0	0	0	0.107228	0	0	0	0	0	0	0	0	0	0	0	0	0	0	0
25	DQ229951		k__Fungi; p__Ascomycota; c__Dothideomycetes; o__Pleosporales; f__Pleosporaceae; g__Cochliobolus; s__Bipolaris_sorokiniana	0	0	0	0	0	0	0	0	0	0	0	0	0	0	0	0	0	0	0	0.00110498	0	0	0	0	0	0	0	0	0	0	0	0	0	0	0	0.000934772	0	0	0	0	0	0	0	0	0	0
26	AY753999		k__Fungi; p__unidentified; c__unidentified; o__unidentified; f__unidentified; g__unidentified; s__fungal_sp_CM52	0	0	0	0	0	0	0	0	0	0	0	0	0	0	0	0	0	0	0	0	0	0	0	0	0	0	0	0	0	0	0	0	0	0	0	0	0	0	0	0	0	0	0	0	0	0
27	AB615559		k__Fungi; p__unidentified; c__unidentified; o__unidentified; f__unidentified; g__unidentified; s__unculturedfungus	0.000555166	0	0	0	0	0.000331399	0.973589	0	0.000174608	0	0	0	0	0	0	0	0	0	0	0	0.000640439	0	0.00171938	0.000592285	0.000621435	0.00108757	0.000364611	0.000184934	0.00111811	0.000475551	52.4943	0.001	0	0.000319157	0.140246	0	0	0	0.000772786	0.000134692	0	0	0	0	0	0
28	JN093145		k__Fungi; p__Ascomycota; c__Saccharomycetes; o__Saccharomycetales; f__Saccharomycetaceae; g__Nakaseomyces; s__Candida_glabrata	0	0	0	0	0	0	0	0	0	0	0	0	0	0	0	0	0	0	0	0	0	0	0	0	0	0	0	0	0	0	0	0	0	0	0	0	0	0	0	0	0	0	0	0	0	0
29		New.ReferenceOTU485	k__Fungi; unclassified; unclassified; unclassified; unclassified; unclassified; unclassified	0.0912323	0.0230837	0	0.000141617	0.00190778	0	0.786637	0	0.951787	8.75937e-05	0.300054	0.000333221	0	0.148916	0.0288765	0.0775935	0.10822	0.362904	0	0	0.000640439	61.6467	0.343877	0.000740356	0.00041429	0.000362522	0.000364611	0.000184934	0.000745408	0.000475551	0.000469269	0.000400001	0.0314971	0.412032	0.0332161	0	0	0	0	0	0.186497	0	0	0	0	0
30	EU520610		k__Fungi; p__Ascomycota; c__unidentified; o__unidentified; f__unidentified; g__unidentified; s__unculturedAscomycota	0	0	0	0	0	0	0	0	0.000174608	0	0	0	0	0	0	0	0	0	0	0	0	0	0	0	0	0	0	0	0	0	0	0	0	0	0	0	0	0	0	0	0	0	0	0	0	0
31		New.ReferenceOTU713	k__Fungi; p__Ascomycota; c__Eurotiomycetes; o__Eurotiales; f__Trichocomaceae; unclassified; unclassified	5.38752	0.00303119	0.228299	0	0.0143818	2.75956	0.182905	0.297584	0.0272388	0.522497	0.00678088	0	0.000637452	0	0	0	0	0.000503335	0	0	0.0448307	0.0233573	0	0.00118457	3.81167	0.814044	6.11657	1.58785	0.00559056	0.00737104	0	0.0002	0.0011249	0	0	0.0112173	0	0	0	0	0.00331211	0.00488849	0.000688266	0	0.0372029	0.0117742
32	JQ666333		k__Fungi; p__unidentified; c__unidentified; o__unidentified; f__unidentified; g__unidentified; s__unculturedsoil_fungus	0	0.070417	0.139564	0.000141617	0	0	0.300302	0	1.63154	8.75937e-05	2.62886	1.96501	0.000424968	0	0	0.0657652	0.00243191	0.0578835	1.31244	0.0110498	0.000320219	0.188576	2.01959	0	0.208595	0	0	0.000184934	0.388917	0.552828	0	0.0002	0.76718	0.0134046	0.0750437	0.0112173	0.676736	0.0271169	0.00231836	0.000269384	0.000509555	23.3914	0.000458844	0.000462827	0.000487375	0
33	EU520244		k__Fungi; p__Ascomycota; c__Sordariomycetes; o__Hypocreales; f__Nectriaceae; g__Haematonectria; s__Fusarium_solani	0	0	0	0	0	0	0	0	0	0	0	0	0	0	0	0	0	0	0	0	0	0	0	0	0	0	0	0	0	0	0	0	0	0	0	0	0	0	0	0	0	0	0	0	0	0
34		New.ReferenceOTU857	k__Fungi; p__Ascomycota; c__Eurotiomycetes; o__Eurotiales; f__Trichocomaceae; g__Emericella; s__Emericella_nidulans	0.000370111	0.000466337	0.0187808	12.7995	0.00337531	0.250869	0.629493	0.064142	0.336295	0.0421326	0.000423805	1.71209	0.000212484	0.0798532	1.91592	0	0	0	0.140618	0.00994486	0	0.155601	0.209421	1.05012	0.777415	0.272436	0	0.517262	0	1.02481	1.25881	0.316601	0.254227	0	0	0.00934772	0.0701123	0	0	0.000134692	3.15415	0.0055551	0	0.0148104	0.00471129	0.000186893
35	EU714404		k__Fungi; p__Ascomycota; c__Sordariomycetes; o__Hypocreales; f__Nectriaceae; g__Fusarium; s__Fusarium_sp_F156	0	0.000233169	0.000516903	0	0.000293505	0	8.91264	0	0	0	0.000211903	1.41352	0.000212484	0	0	0	0	0	2.69284	0	0	0	0	0	0	0	0	0	0	0	0	0	0	0	0	0.00280431	0.268256	0	0	0.000134692	0	0.423965	0	0	0	0
36	EU314957		k__Fungi; p__Ascomycota; c__Sordariomycetes; o__Hypocreales; f__Nectriaceae; g__Haematonectria; s__Fusarium_solani	0.00314594	0.00816091	0.0434198	0.18835	0.00205454	0.0848382	0	0	0	0	1.90034	0.158946	0.226083	0.000719399	0.000671547	0	0	0.000503335	0	0.0342545	0.000320219	0	0.677781	0	0.00662863	0	0.00240643	0.0279251	3.01778	0.391378	0.23088	0.1042	0.00562449	0	0.000615112	0.0551515	0.00876404	1.98996	0.0285931	0.00633052	0.00178344	0.188429	0.00504728	0	0	0
37		New.ReferenceOTU459	k__Fungi; p__Ascomycota; c__Eurotiomycetes; o__Eurotiales; f__Trichocomaceae; unclassified; unclassified	3.55473	0.00303119	0.0642682	0.000283234	0.00704412	1.41275	0.240499	0.0903224	0.000523823	0.721335	0.0627232	0.000333221	0	0	0	0	0	0	0	0	0.0361848	0.0865593	0	0	4.12156	0.916094	4.70961	0.00240415	0.000186352	0.000475551	0	0.0002	0	0	0	0	0	0	0	0	0	0	0	0	0.00471129	0
38	EU915457		k__Fungi; p__Basidiomycota; c__Incertae_sedis; o__Malasseziales; f__Incertae_sedis; g__Malassezia; s__Malassezia_globosa	0.174322	0.0254154	0.185396	0.0499907	0	0.0129246	0.314655	0.152719	0.708733	0.963006	2.24341	0.622457	0.0722445	2.08841	0.109462	0.0392699	0.043369	0.0216434	0.783557	0.264091	0.181244	0.1319	0.831837	0.748352	0.331225	0.0855553	0	0	2.35064	1.08116	0.0673401	0	1.81333	0.0427671	0.0338312	0.768382	0.584905	0.000463537	1.93969	0.212813	0.0203822	5.60754	0.523541	0.0441228	0.00324916	0.545727
39	FJ454972		k__Fungi; p__Basidiomycota; c__Incertae_sedis; o__Malasseziales; f__unidentified; g__unidentified; s__unculturedMalassezia	0.346053	0.0790442	0.0282573	0.163143	0.000293505	0.173653	0.143343	0.0113448	0.842134	0.45794	3.0781	2.74641	0.369722	1.62728	0.128265	0.0775935	0.0247244	0.0825469	6.46923	1.82543	0.982113	0.348642	2.11106	0.115792	0.17048	0.0986061	0.00320858	0.135927	2.20454	1.05691	0.165887	0.217	1.18339	0.0376606	0.180843	2.70149	0.973952	0.00278122	2.47446	0.030171	0.0425479	1.20168	0.318897	0.107993	0.0180329	0.298655
40	JQ363735		k__Fungi; p__Ascomycota; c__Sordariomycetes; o__Hypocreales; f__Nectriaceae; g__Gibberella; s__Gibberella_thapsina	0	0	0	0	0	0	0	0	0	0	0	0	0	0	0	0	0	0	0	0	0	0	0	0	0	0	0	0	0	0	0	0	0	0	0	0	0	0	0	0	0	0	0	0	0	0
41	JQ724511		k__Fungi; p__Ascomycota; c__Dothideomycetes; o__Pleosporales; f__Pleosporaceae; g__Cochliobolus; s__Cochliobolus_lunatus	0	0	0	0	0	0	0	0	0	0	0	0	0	0	0	0	0	0	0	0	0	0	0	0	0	0	0	0	0	0	0	0	0	0	0	0	0	0	0	0	0	0	0	0	0	0
42	HQ702384		k__Fungi; p__Ascomycota; c__Eurotiomycetes; o__Eurotiales; f__Trichocomaceae; g__Aspergillus; s__Aspergillus_penicillioides	0.0577373	0.00116584	0	0	0.000733763	0	0.89741	0.0558515	0	8.75937e-05	0.0686564	0	1.30975	0.445308	0.00738701	0.102196	0.052286	0	1.07807	0.00441994	0.889249	0.062515	0.00137551	0.175316	0.0836865	1.44121	0	0	0	0	0.000234634	0.0242	0.478081	0.137238	0.0528996	1.05068	0.0247679	0	0	0.000134692	0	0.413522	0	0	0.000162458	0.00485921
43		New.ReferenceOTU1604	k__Fungi; unclassified; unclassified; unclassified; unclassified; unclassified; unclassified	0.000555166	0.0501313	0.129915	1.79273	0.0224531	0	0.20885	0	0.000349216	0.221787	1.46107	0.216927	0.0159363	1.36614	0.474112	0.0846904	0.329118	0.193784	0.158586	2.24533	0.000640439	0.00103047	0.667121	1.91219	0.0606934	0.152441	0.000802144	0.078967	0.0404384	0.0848858	0.000234634	0.595601	0.679438	0.203622	0.209138	1.1049	0.59062	0.213459	0.452852	0.505633	0.829811	0.997696	1.20148	0.180965	0.37869	1.37665
44		New.ReferenceOTU1228	k__Fungi; p__Ascomycota; c__Eurotiomycetes; o__Eurotiales; f__Trichocomaceae; g__Aspergillus; unclassified	0.0227618	0.00163218	0.0329095	0.0135952	0.0283232	0.0543494	0.0169288	0.0021817	0.00523823	0.00341616	0.00487376	0	0.0012749	0	0.00201464	0	0	0.00553668	0	0	0.010247	0.00137396	0.000687753	0.00518249	0.0147073	0.0199387	0.0153866	0.0103563	0.0113675	0.00689549	0	0.002	0	0	0	0.0196302	0	0.000927074	0	0.00363668	4.5809	0.139322	4.09266	0.000462827	0.95103	3.57358
45		New.ReferenceOTU667	k__Fungi; unclassified; unclassified; unclassified; unclassified; unclassified; unclassified	0.000370111	0	0	0.000141617	0.000146753	0	0	0	0	0	2.74096	0	0	0	0	0.0596145	0	0	0	0	0	0.0377838	0.00103163	0.000148071	0	0.269717	0.000291689	0	0	0	12.7235	0.000800002	0	0	0	0	0	0	0	0	0	0	0.42489	0.048134	0.0238814	0
46		New.ReferenceOTU859	k__Fungi; p__Ascomycota; c__Sordariomycetes; o__Hypocreales; f__Nectriaceae; unclassified; unclassified	0.000185055	0	0	0	0	0	0	0	0	0	0	0	0	0	0	0	0	0	0	0	0	0	0	0	0.000207145	0	0.000291689	0	0	0	0	0	0	0	0	0	0	0	0	0	0	0	0	0	0	0
47	EU926267		k__Fungi; p__Ascomycota; c__Sordariomycetes; o__Hypocreales; f__Nectriaceae; g__Fusarium; s__Fusarium_dimerum	0	0	0	0	0	0	0	0	0	0	0	0	0	0	0	0	0	0	0	0.396689	0	0	0	0	0	0	0	0	0	0	0	0	0.133863	0	0	0	0	0	0	0	0	0	0	0	0	0
48		New.ReferenceOTU1670	k__Fungi; unclassified; unclassified; unclassified; unclassified; unclassified; unclassified	0.000185055	0	0	0	0	0	0	0.217734	0	0	0	0	0.0560957	0.000719399	0.00201464	1.71415	7.77643	8.83201	0.00234364	17.1704	0.00256175	0.0271356	0	0.580883	0	0	0	0	0	0	0	0	0.00337469	7.18743	2.10614	0.7796	0.0967855	0	0	0	0	0	0	0	0	0
49	FN394531		k__Fungi; p__Ascomycota; c__Eurotiomycetes; o__Eurotiales; f__Trichocomaceae; g__unidentified; s__unculturedEurotium	0.343833	0	0.174196	0.000141617	0.000146753	0	1.28456	0	0.488029	0	0	0	0.508686	0.289198	0	0	0	0	0	0.00110498	0.535086	0	0	0	0	0	0	0	0	0	0	0	0.545575	0	0	0	0.000381045	0	0	0	0	0	0	0	0	0
50	JN198398		k__Fungi; p__Ascomycota; c__Dothideomycetes; o__Botryosphaeriales; f__Botryosphaeriaceae; g__Lasiodiplodia; s__Lasiodiplodia_gilanensis	0	0	0	0	0	0	0	0	0	0	0	0	0	0	0	0	0	0.0684535	0	0.00220997	0	0	0	0	0	0	0	0	0	0	0	0	0	0	0	0	0	0	0	0	0	0	0	0	0	0
51		New.ReferenceOTU501	k__Fungi; p__Ascomycota; c__Sordariomycetes; o__Hypocreales; f__Nectriaceae; unclassified; unclassified	0	0	0	0	0	0	0	0	0	0	0	0	0	0	0	0	0	0	0	0	0	0	0	0	0	0	0	0	0	0	0	0	0	0	0	0	0	0	0	0	0	0	0	0	0	0
52		New.ReferenceOTU1083	k__Fungi; unclassified; unclassified; unclassified; unclassified; unclassified; unclassified	0.000185055	0	0	0	0	0	0	0	0	0	0.662196	0	0	0	0	0.010882	0.035668	1.92626	0	0	0	0	0.775442	0.000148071	0	0.000181261	0.000145844	0.000554803	0	1.40597	0	12.7014	0.0011249	0.016277	0.0412125	0	0	0	0	0	0	0	0	0	0	0
53		New.ReferenceOTU515	k__Fungi; unclassified; unclassified; unclassified; unclassified; unclassified; unclassified	0.0729118	0.0265812	0.000172301	2.81166	0	0	0.0158247	0	0.0288103	0.170107	0.422534	0.467842	0.00169987	0.666163	0.244443	0.0227103	0.0871433	0.0689568	0.127338	1.03648	0	0.000686978	0.487617	3.34463	0	0.201019	0.000291689	0.000369869	0.101189	0.000237775	0.229942	0.880402	0.82455	0.0995771	0.0756588	0.229954	0.211099	0.143696	0.0285931	0.064248	0.435415	0.475961	0.212674	0.0519908	0.0578351	0.0943809
54		New.ReferenceOTU1548	k__Fungi; unclassified; unclassified; unclassified; unclassified; unclassified; unclassified	0	0.000233169	0	0	0	0	0	0	0	0	0.372101	1.03865	0	0.352505	0.130952	0.0274416	0.0247244	0	0.00234364	0.253041	0	0.0532408	0.158527	0	0	0.622632	0	0.81778	2.16951	0.531428	2.31396	0	0	0.0143621	0.0104569	1.36103	0.18938	0	0	0	0.0507008	0.166209	0	0.0522994	0	0
55	EU479953		k__Fungi; p__unidentified; c__unidentified; o__unidentified; f__unidentified; g__unidentified; s__unculturedsoil_fungus	0.00555166	0	0	0	0	0	0	0	0	8.75937e-05	0	1.2789	0	0	0	0	0	0	0.482009	0.316026	0.6715	0	0	0	0	0.000181261	7.29222e-05	0	0.000186352	1.73029	2.13001	0.784802	0	0	0.0412125	0.000934772	0.00152418	0	0	0.000134692	0	0.931035	0.831196	0	0.0261558	0.000186893
56		New.ReferenceOTU540	k__Fungi; unclassified; unclassified; unclassified; unclassified; unclassified; unclassified	0.0845703	0.363277	0	0.187925	0.0312583	0.119635	0.042322	0	0.000349216	8.75937e-05	0	0	0.000212484	0.0014388	0.00134309	0	0.111057	0.0679502	3.54749	0.923767	0.147941	0.0635455	0.124483	0.000148071	0.0196788	0.133771	0.128051	0	0	0	0	0.019	0	0.000638315	0.000615112	0.294453	1.03301	0.00486714	0.149148	0.125937	0.0277708	0	0.167019	0.000154276	0.0670952	0.0631698
57		New.ReferenceOTU1032	k__Fungi; unclassified; unclassified; unclassified; unclassified; unclassified; unclassified	0.000370111	0	0	0	0	0	0	0	0.712749	0	0	0	0	0	0	0	0	0	0.0320297	0	0	1.26095	0.000343877	0	0	10.2112	0	0	0.000186352	0	0	0	0	0	0	0	0	0	0	0	0	0	0	0	0	0
58		New.ReferenceOTU1681	k__Fungi; unclassified; unclassified; unclassified; unclassified; unclassified; unclassified	0	0	0	0	0	0	0	0	0	0	0	0	0	39.4576	0.00134309	0.000473131	0	0	0	0	0	0	0	0	0	0	0	0	1.58735	0	0	0	0.0011249	0	0.00123022	0	0	0	0	0	0	0	0	0	0	0
59	JQ867382		k__Fungi; p__Ascomycota; c__Eurotiomycetes; o__Eurotiales; f__Trichocomaceae; g__Aspergillus; s__Aspergillus_niger	0.000185055	0	0	0	0.000293505	0	0	0	0	0	0	0.917358	0	0	0	0.0222372	0	0	0.152337	0.00773489	0	0	1.09869	0.000296142	0	0	7.29222e-05	1.56177	1.86035	0.662442	0	0.0002	0.868421	0.034469	0	9.91138	0.0461065	0	0.278976	0	0	0.533289	0	0	0.144588	0
60	FJ612665		k__Fungi; p__unidentified; c__unidentified; o__unidentified; f__unidentified; g__unidentified; s__fungal_sp_ARIZ_B357	0	0	0	0	0	0	0	0	0	0	0	0	0	0	0	0	0	0	0	0	0	0	0	0	0	0	0	0	0	0	0	0	0	0	0	0	0	0	0	0	0	0	0	0	0	0
61	EU915325		k__Fungi; p__unidentified; c__unidentified; o__unidentified; f__unidentified; g__unidentified; s__unculturedfungus	0.0692107	0.055261	0.00999345	0.312123	0	0	0.587539	0.533644	0.0529062	8.75937e-05	0.360658	0.410862	0.0847811	0.424445	0.00671547	0.0198715	0.000405318	0.01208	0.574973	0.569067	0.103431	0.032288	0.0921589	0.0858813	0.333296	0.020845	0	0	0.209832	1.11065	0.11239	0	0.715435	0.00702146	0.00369067	1.63772	0.842872	0	1.25269	0.00067346	0.0112102	4.34698	0.282189	0.036409	0.00227441	0.432844
62		New.ReferenceOTU1255	k__Fungi; unclassified; unclassified; unclassified; unclassified; unclassified; unclassified	0.0792037	0	0	0	0	0	0	2.18694	3.7078	8.75937e-05	0.133711	0.351548	0	0	0	0	0	0	0.000781213	0.00110498	0.000640439	8.34232	0.235899	0	0.128844	0.000181261	0.000218767	0	0	0	0	0	0	0	0	0.00186954	0.000762091	0	0	0	0	0	0	0	0	0
63	EU380669		k__Fungi; p__Ascomycota; c__Saccharomycetes; o__Saccharomycetales; f__Incertae_sedis; g__Candida; s__Candida_orthopsilosis	0	0	0	0	0	0	0	0	0	0	0	0	0	0	0.0194749	0	0.0283722	0.214924	0	0	0.000320219	0.302614	5.39611	0.000148071	0	0	0	0.000924672	2.171	0	0.000234634	0	0.0011249	0.168196	0	0.000934772	0.0914509	0.0577104	0.957481	0	0.344969	0.000222204	0.000229422	0	0	0
64	AB369915		k__Fungi; p__Ascomycota; c__Saccharomycetes; o__Saccharomycetales; f__Incertae_sedis; g__Candida; s__Candida_albicans	0	0	0	0	0	0	0	0	0	0	0	0	0.0182736	0	0	0	0	0	0	0.00110498	0	0	0	0	0.111651	0	0	0	0	0.0872636	0.00656976	0	0	0	0	0	0	0	0	0	0	0	0	0	0	0
65	JN851023		k__Fungi; p__Ascomycota; c__Sordariomycetes; o__Hypocreales; f__Incertae_sedis; g__Myrothecium; s__Myrothecium_inundatum	0	0	0	0	0	0	0	0	0	0	0	0	0	0	0	0	0	0	0	0	0	0	0	0	0	0	0	0	0	0	0	0	0	0	0	0	0	0	0	0	0	0	0	0	0	0
66	HQ731646		k__Fungi; p__Ascomycota; c__Dothideomycetes; o__unidentified; f__unidentified; g__unidentified; s__Dothideomycetes_sp_Ponipodef_10	0	0	0	0	0	0	0	0	0	0	0	0	0	0	0	0	0	0	0	0	0	0	0	0	0	0	0	0	0	0	0	0	0	0	0	0	0	0	0	0	0	0	0	0	0	0
67	FJ224108		k__Fungi; p__Ascomycota; c__Dothideomycetes; o__Pleosporales; f__Pleosporaceae; g__Leptosphaerulina; s__Leptosphaerulina_trifolii	0	0	0	0	0.000293505	0	0.000184009	0.232133	0	0	1.30214	0	0	0.177691	0.0543953	0	0.0235084	0.00100667	0	0	0	0	0	0.000148071	0	0.304519	0	0	4.27119	0	0.000234634	0.0002	0	0	0.0676623	0	0	0.000231769	0	0	0.000254778	0.477072	0.478804	0	0	0.378084
68		New.ReferenceOTU1242	k__Fungi; p__Ascomycota; unclassified; unclassified; unclassified; unclassified; unclassified	0.0070321	0.651473	0.00172301	0.00283234	0.0292038	0.282021	0.0172968	0.00130902	0.197132	0.0356507	0.00953562	0.00199933	0	0.00431639	0	0.000946262	0.000810636	0.615075	1.13901	1.10609	0.122004	0.0522104	0.259283	0.060413	0.000828579	0.000362522	0.0907152	0.0447541	0.000372704	0.190934	0.000234634	0.0572001	0.00787428	0.108194	0.00184534	0.538428	0.02553	0.000231769	0.69087	0.489875	0.00203822	0.111102	0.0041296	0.000462827	0.00324916	0.00411164
69		New.ReferenceOTU1248	k__Fungi; unclassified; unclassified; unclassified; unclassified; unclassified; unclassified	0.0181354	0.0216847	0	0	0	0	0	0	0	0	0	0	0.351873	0.297112	0	0.00804323	0	0.000503335	0.198428	0	0	0.049119	0.00343877	0	0.000207145	0	0	0.471213	0	0.19878	0	1.1384	37.341	0.0376606	0.00123022	0.000934772	0	0.0113567	0.250383	0.0103713	0	0	0	0	0	0
70	EU288196		k__Fungi; p__Ascomycota; c__Saccharomycetes; o__Saccharomycetales; f__Incertae_sedis; g__Candida; s__Candida_tropicalis	0.0112884	0	0	0	0	0	0	0	0	0	0	0	0	0.609331	0	0.000946262	0	0.0800302	0.597628	0.371275	1.55755	0	0	0.000148071	0	0	0	0	0	0	0	0	8.94181	0.000957472	0	0.343996	0.00114314	0	0	0	0.136816	0	0	0	0	0.357526
71	EF446287		k__Fungi; p__Ascomycota; c__Sordariomycetes; o__Sordariales; f__Chaetomiaceae; g__Thielavia; s__Thielavia_tortuosa	0	0	0	0	0	0	0	0	0	0	0	0	0	0	0	0	0	0	0	0	0	0	0	0	0	0	0	0	0	0	0	0	0	0	0	0	0	0.000231769	0.000772786	0	0	0.000444408	0	4.11715	0	0
72	HQ026746		k__Fungi; p__Ascomycota; c__Eurotiomycetes; o__Eurotiales; f__Trichocomaceae; g__Aspergillus; s__Aspergillus_fumigatus	1.39532	0.00279802	0.00706434	0	0.000146753	0.138193	0.687272	0.00305438	0.0022699	0.0345119	0.424653	0	0	0	0	0	0	0	0	0	0.0137694	0.00446536	0	0	0.583527	0.0636227	0.634204	0.00314389	0	0.00118888	0	0	0	0	0	0	0	0	0	0	0	0.00177763	0	0	0	0
73		New.ReferenceOTU77	k__Fungi; unclassified; unclassified; unclassified; unclassified; unclassified; unclassified	0	0.000233169	0.000172301	0.000283234	0.000293505	0	0	0	0.000174608	3.89451	0	0	0.000212484	0	0	0	0	0	0	0	0	0	0	0	0	0	0	0	0	0	0	0	0	0	0	0	0	0	0	0	0	0	0	0	0	0
74	GU733337		k__Fungi; p__Ascomycota; c__Eurotiomycetes; o__Incertae_sedis; f__Monascaceae; g__Xeromyces; s__Xeromyces_bisporus	0	0.000233169	0.000172301	0.000283234	0.000146753	8.00494	0.000184009	0.00043634	0.000174608	1.3464	0	0.000333221	0	0	0	0	0	0	0	0.00110498	0	0	0	0.000148071	0.227238	0	0	0	0	0	0	0	0	0.0226602	0	0	0.111265	0	0	0	0	0	0	0	0	0
75	EU490138		k__Fungi; p__unidentified; c__unidentified; o__unidentified; f__unidentified; g__unidentified; s__unculturedzygomycete	0.0799439	0.0282134	0	0.000141617	0.000146753	0	0.0747075	0.185445	0.0869547	0.102309	0.810951	1.30489	0.321063	0.0453221	0.014774	0.0165596	0.000810636	0.0302001	1.87569	0.430944	0.000960658	0.00549583	0.40096	0.306655	0.0296217	0.0618101	0.00313565	0.1117	0.70087	1.33249	0.0727367	0.1154	0.0281224	0.05681	0.0504392	0.277627	0.214528	0.0234086	0.26352	0.0111794	0.034395	0.185318	0.288613	0.0544593	0.0999118	0.214927
76		New.ReferenceOTU128	k__Fungi; unclassified; unclassified; unclassified; unclassified; unclassified; unclassified	0.148044	0.00536288	0	0.214266	0	0.000331399	0	0	0	0.607813	0	0.00766409	0.000424968	0.169059	0.146397	0.0208178	0	0	0.00234364	0.00331495	0.178362	0	0.0130673	1.40001	0.060072	2.32758	0	0.000184934	0	0.000237775	0.000469269	0.000600001	0	0.0577675	0	0.00467386	1.40796	0	0.000772786	0.0607461	0.00356689	0	0.133065	0	0	0
77		New.ReferenceOTU375	k__Fungi; p__Basidiomycota; c__Incertae_sedis; o__Malasseziales; f__unidentified; g__unidentified; s__unculturedMalassezia	0	0	0	0	0	0	0	0	0	0	0	1.02332	0.152776	0.651056	0	0.04684	0	0	10.2995	0.00773489	0	0	0.11795	0.2994	0.000207145	0	0	0	0.569678	0.000237775	0.0649937	1.4232	3.07997	0	0.0725832	0.00186954	0.00228627	0	0	0	0.153631	0.244647	0	0	0	0
78	FJ755821		k__Fungi; p__Ascomycota; c__Saccharomycetes; o__Saccharomycetales; f__Incertae_sedis; g__Candida; s__Candida_sp_F15	0.000185055	0	0.000172301	0	0.000293505	0	0	0	0	0	0	3.74641	0.000212484	0	0	0.0264953	0	0	0.229677	0	0	0.0862158	0	0	0	0	0	0	0.00111811	0	0	0	0	0	0	0	0	0	0	0	0	0	0	0	0	0
79		New.ReferenceOTU835	k__Fungi; unclassified; unclassified; unclassified; unclassified; unclassified; unclassified	0.000185055	0.000233169	0	0.00368204	0	0	0	2.22577	0.579174	8.75937e-05	0	6.63777	0.000212484	0.13165	0	0	0	0	0.110151	0	0	0.0855288	0.70254	0	0	0.000181261	0	0.000369869	0	0.977495	0.408029	0	0	0	0.0282952	0.000934772	0	0	0	0	0	0	0	0	0	0
80	AY742699		k__Fungi; p__Ascomycota; c__Eurotiomycetes; o__Eurotiales; f__Trichocomaceae; g__Penicillium; s__Penicillium_indicum	0	0	0	0	0	0	0	0	0	0	0	0	0	0.000719399	25.3039	0.00141939	0	0	0	0	0	0	0	0	0	0	0	0	0	0	0	0	0.00674938	0.00351073	0.00246045	0	0	0	0	0	0	0	0	0	0	0
81	HM235771		k__Fungi; p__Ascomycota; c__Dothideomycetes; o__Capnodiales; f__Mycosphaerellaceae; g__Cercospora; s__Cercospora_capsici	0	0.182804	0	0	0	0	0	0	0	0	0	1.86137	0.000212484	1.16183	0	0.0950993	0.0202659	0.129357	0.18046	0.253041	0	0	0	0	0	0.142834	0	0	0	0.325277	0	0	0.386965	0	0.16239	0	0.0720176	0.0465855	0	0	0.000254778	0.770603	0	0	0	0
82	JQ754430		k__Fungi; p__Ascomycota; c__Saccharomycetes; o__Saccharomycetales; f__Metschnikowiaceae; g__Clavispora; s__Clavispora_lusitaniae	0	0	0	0	0.0318453	0	0	0	0	0	0	0	0	0	0	0	0	0	0.00156243	1.05526	0	0	0	0	0.184359	0	0	0	0	0	0	0.0002	0	0	0	1.36664	0.418007	0	0	0.000134692	0	0.327529	0	0	0.315331	0.000186893
83		New.ReferenceOTU163	k__Fungi; unclassified; unclassified; unclassified; unclassified; unclassified; unclassified	0	0	0	0	0	0	0	0	0	0	0	0	0	0.0021582	0	0.365257	2.49797	10.4356	0	0	0	0	0	0	0	0	0	0	0	0	0	0	0.00449959	1.27631	2.00465	0	0	0	0	0	0	0	0	0	0	0
84		New.ReferenceOTU1493	k__Fungi; unclassified; unclassified; unclassified; unclassified; unclassified; unclassified	0	0	0	0	0	0	0	0	0	0	0.576587	0	0	0	0	0.0529907	0	0	0	0	0.000320219	0.000343489	0	0.000296142	0	0.0407838	0.000145844	0	0.000186352	0.000237775	6.01438	0	0	0	0	0	0.000381045	0	0	0	0	0	0.159448	0	0.0227441	0
85	JF312217		k__Fungi; p__Ascomycota; c__Eurotiomycetes; o__Eurotiales; f__Trichocomaceae; g__Aspergillus; s__Aspergillus_sp_085241B	0.000185055	0	0	0	0	0	0	0	0	0	0	0	0	0	0	0	0	0	0	0	0	0	0.000343877	5.1782	0	0	0	0	0	0	0.000234634	0.0002	0.00674938	0	0	0	0	0	0	0	0	0	0	0	0	0
86		New.ReferenceOTU182	k__Fungi; p__Ascomycota; c__Eurotiomycetes; o__Eurotiales; f__Trichocomaceae; unclassified; unclassified	1.32962	0	0.0765016	0	0.016583	0.233636	0.12071	0.0868317	0.00104765	0.110981	0.0180117	0	0	0	0	0	0	0	0	0	0.0121683	0.000686978	0	0	1.25302	0.158604	1.23712	0.00406856	0	0	0	0	0	0	0	0	0	0	0	0	0	0.000222204	0	0	0	0
87	AF027861		k__Fungi; p__Ascomycota; c__Eurotiomycetes; o__Eurotiales; f__Trichocomaceae; g__Aspergillus; s__Aspergillus_nomius	0.0523707	0.0484991	1.07878	0.00155778	0.15365	0.901074	0.470326	0.0130902	0.00401598	0.95267	0.00275473	0	0.00148739	0	0	0	0	0	0	0	0.0016011	0.00103047	0.00171938	0.00310949	0.0420504	0.149178	0.00926112	0.0103563	0.00354069	0.00332886	0	0.0012	0	0	0	0	0	0	0	0	0.0736308	0.00244424	0.0699737	0	0.113233	0.083728
88	EU315761		k__Fungi; p__Ascomycota; c__Saccharomycetes; o__unidentified; f__unidentified; g__unidentified; s__saccharomycete_sp_SCH_47	0	0	0	0	0	0	0	0	0	0	0	0	0	0	0	0	0	0	0	0	0	0	0	0	0	0	0	0	0	0	0	0	0	0	0	0	0	0	0	0	0	0	0	0	0	0
89		New.ReferenceOTU1438	k__Fungi; p__Ascomycota; c__Eurotiomycetes; o__Eurotiales; f__Trichocomaceae; g__Aspergillus; unclassified	1.04982	0.000466337	0.101658	0	0.0058701	1.00712	0.185297	0.00523608	0.00680971	0.0201466	0.00762849	0	0.0012749	0	0	0	0	0	0	0	0.00896614	0.000686978	0	0.000148071	0.835001	0.512607	1.14984	0.0216373	0.000559056	0.000713326	0.0068044	0.00280001	0.00224979	0	0	0.00467386	0	0	0	0.000269384	0.0445861	0.00377747	0.000917688	0	0.0115345	0.00355096
90		New.ReferenceOTU508	k__Fungi; unclassified; unclassified; unclassified; unclassified; unclassified; unclassified	0.0016655	0.300321	0	1.44888	0.00264155	0.000331399	0.227619	0	0.898881	8.75937e-05	0	0.74275	0	0.0942412	0	0	0.00283722	0	0.00390607	0.00220997	0.0931838	0.0587366	0.338031	0	0	0.901231	7.29222e-05	0.000369869	0	0	0.000234634	0.000400001	0	0	0.0485939	0	0	0.00648952	0.00154557	0.000134692	0.165606	0.00422188	0	0.0266897	0.0435388	0.164839
91		New.ReferenceOTU1019	k__Fungi; unclassified; unclassified; unclassified; unclassified; unclassified; unclassified	0.00629188	0.27887	0.0851166	0.0818545	0.0716153	0.135542	0.0494983	0.0379616	0.32285	0.115361	0.380153	0.478506	0.0900932	0.0640265	0.0335773	0.0113551	0.0121595	0.0422801	0.0617159	0.0453044	0.112717	0.0862158	0.343189	0.112238	0.0416361	0.0349834	0.108217	0.0260758	0.106221	0.180947	0.0610049	0.0868002	0.0888669	0.00861725	0.0387521	0.279497	0.139082	0.00857543	0.275112	0.111794	0.0211466	0.0431076	0.0548319	0.0131134	0.0245312	0.105781
92	JQ411349		k__Fungi; p__Ascomycota; c__Sordariomycetes; o__Incertae_sedis; f__Apiosporaceae; g__Arthrinium; s__Arthrinium_sp_1_CCG_2012	0.000185055	0	0	0	0	0	0	0	0	0	0	0	0	0	0	0	0	0	0	0	0.000320219	0	0.000343877	0	0.000207145	0.000181261	0	0.000184934	5.86133	0	0.000234634	0.0002	0	0	0	0	0	0	0	0	0	0	0	0	0	0
93	JQ726607		k__Fungi; p__Ascomycota; c__Saccharomycetes; o__Saccharomycetales; f__Pichiaceae; g__Pichia; s__Pichia_kudriavzevii	0	0	0.000344602	0	0	0	0	0	0.000174608	0	0	0	1.11554	0	0	0	0	0	0	0	0	0.094116	0	0	0	0	0	0	0	0	0	0	0.38134	0.0194686	0	0	0	0.000231769	0.455943	0	0	4.38031	0	0.0809946	0.021282	0
94	JN850991		k__Fungi; p__Ascomycota; c__Eurotiomycetes; o__Eurotiales; f__Trichocomaceae; g__Aspergillus; s__Aspergillus_gracilis	0	0	0	0	0	0	0	0	0	0	0.425712	0	0.819975	0.209345	0	0	0	0.0463068	0.00156243	0.0165748	0	0	0	0	0.0223716	0	0	0	0	0	0	0	0	0	0	0.000934772	0.000381045	0	0	0.000404076	5.91084	0.000222204	0	0.0303923	0.000162458	0.000186893
95		New.ReferenceOTU937	k__Fungi; p__Ascomycota; c__Eurotiomycetes; o__Eurotiales; f__Trichocomaceae; g__Emericella; s__Emericella_nidulans	0	0	0	0.361264	0.00161428	0.623693	0.000184009	0.0593423	0.150687	0	0	0.629455	0	0.106471	0.990531	0	0	0	0.0179679	0.00331495	0.000320219	0.179301	0.000343877	0.344858	0.0352146	0.101869	0	0.420171	0	0.492908	0.392074	0.0002	0.0978661	0	0	0.000934772	0.017147	0	0	0	2.50829	0	0	0.000154276	0.000974749	0.000186893
96		New.ReferenceOTU461	k__Fungi; p__Basidiomycota; unclassified; unclassified; unclassified; unclassified; unclassified	0	0	0	0	0	0	0	0	0	0	5.48192	0	0	0	0	0	0	0	0.0539037	0	0	0	0	0	0	0	0	0	0.331893	0	0	0	0	0	0	0	0.0944992	0	0	0	0	0	0	0	0	0
97	HQ340111		k__Fungi; p__Ascomycota; c__Eurotiomycetes; o__Eurotiales; f__Trichocomaceae; g__Aspergillus; s__Aspergillus_tamarii	0.0755026	0.05666	0.572728	0.000283234	0.0767516	0.0334713	0.0086484	0.00043634	0.00122225	0.818739	0.000635708	0	0.000637452	0	0	0	0	0	0	0	0.00128088	0.0508364	0.00103163	0.000740356	0.0807865	0.345846	0.015022	0.377451	0.00204987	0.000237775	0	0.000400001	0	0	0	0.000934772	0	0	0	0	0.0254778	0.00288865	0.0351016	0	0.116807	0.705334
98		New.ReferenceOTU651	k__Fungi; unclassified; unclassified; unclassified; unclassified; unclassified; unclassified	0.00277583	0.328068	0.0572039	0.168666	0.000293505	0.160397	0	0	0.107035	0.0454612	0.0773444	0.0233255	0	0	0	0	0	0.18724	0.0578098	0.574592	0.110796	0	0.182255	0.000148071	0	0	0.0606712	0.0619531	0.000186352	0.000237775	0	0.0904002	0	0	0	0	0	0.00115884	0.815289	0.19234	0.000254778	0.000222204	0.102322	0	0.062059	0
99	GQ139517		k__Fungi; p__Ascomycota; c__Saccharomycetes; o__Saccharomycetales; f__Incertae_sedis; g__Candida; s__Candida_pararugosa	0.800919	0	0	0	0	0	0	0	0	0	0	0	0	0	0	0.028861	0	0	0	0	0.00224154	0.783155	0.000343877	0	2.55534	0	7.29222e-05	0.000554803	0.000186352	0.000713326	0	0.0002	0	0	0	0	0	0	0	0	0	1.63431	0.000458844	0	0	0.000186893
100	JQ867376		k__Fungi; p__Ascomycota; c__Eurotiomycetes; o__Eurotiales; f__Trichocomaceae; g__Eurotium; s__Eurotium_amstelodami	0	0	0	0	0	0.565035	0.0149047	0	0	0	0	0	0	0	0	0	0.00810636	0.00453001	0.0710904	0	0.000320219	0	0	0	0	0	7.29222e-05	0	2.29492	0.000237775	1.16496	0	0.38584	0	0.0215289	0	0.0445823	0	1.37247	0.261033	0	0	0	0.000154276	0	0
101		New.ReferenceOTU571	k__Fungi; unclassified; unclassified; unclassified; unclassified; unclassified; unclassified	0	0.143399	0	1.00321	0	0	0	0	0	0	0	0	0.126003	0.173375	0	0.00946262	0.016618	0.0498301	0.0703092	0	0	0.030914	0	0	0	0	0	1.92332	0	0	0.000234634	0.826202	0	0	0	0	0	0	0	0.030171	0	0.0768826	0	0	0	0
102	JF495477		k__Fungi; p__Ascomycota; c__Eurotiomycetes; o__Eurotiales; f__Trichocomaceae; g__Aspergillus; s__Aspergillus_terreus	0.000925277	0	0	0	0	0	0	0	0	0	0	0	0	0	0	0	0	0	0	0	0	0.00206093	0	0	0	0	0	0	0.019567	0.00927324	0	0	0	0	0	0	0.00152418	0	0	0	0	0	0	0	0	0
103	FJ652102		k__Fungi; p__Ascomycota; c__Saccharomycetes; o__Saccharomycetales; f__Incertae_sedis; g__Candida; s__Candida_sp_S27	0	0	0	0	0	0	0	0	0	0	0	0	0	0	0	0	0	0	0	0	0	0	0	0	0	0	0	0	0	0	0	0	0	0	0	0	0	0	0	0	0	0	0	0	0	0
104	JQ990199		k__Fungi; p__Ascomycota; c__Dothideomycetes; o__Capnodiales; f__Mycosphaerellaceae; g__unidentified; s__unculturedCladosporium	0	0	0	0	0	0	0	0.00043634	0	8.75937e-05	0	0	0.000424968	0.110787	0	0	0	0	0.155461	0	0	0.0542713	4.3717	0	0.000207145	0	7.29222e-05	0.00110961	0.000559056	0.386147	0.000234634	0	0	0	0	3.4222	0.000762091	0	0	0	0	0.550177	0	0	0.000162458	0.000186893
105	GU721806		k__Fungi; p__unidentified; c__unidentified; o__unidentified; f__unidentified; g__unidentified; s__unculturedfungus	0	0	0	0	0	0	0	0	0	0	0	0	0	0	0	0	0	0	0	0	0	0	0	0	0	0	0	0	0	0	0	0	0	0	0	0	0	0	0	0	0	0	0	0	0	0
106		New.ReferenceOTU1781	k__Fungi; unclassified; unclassified; unclassified; unclassified; unclassified; unclassified	0	0	0	1.23419	0	0	0	0	0.000698431	0.0105112	0.692498	0.000333221	0.00424968	0.121578	0.00940165	0.00378505	0.0109436	0.0251667	0	0.37459	0.0016011	0.00240442	0.521661	0.0765528	0.00124287	0.0398775	0	0.000369869	0	0	0.000469269	0.002	0.192357	0.0217027	0.0270649	0.104694	0.0453444	0.0519161	0.340798	0.0276118	0.154905	0.069772	0.229193	0.0262268	0.00617341	0.0177548
107	AM160625		k__Fungi; p__Ascomycota; c__Saccharomycetes; o__Saccharomycetales; f__Pichiaceae; g__Pichia; s__Pichia_guilliermondii	0	0	0	0	0	0	0.000184009	0	0	8.75937e-05	1.53651	0	0.161063	0	0	0.00709696	0	0	0.0226552	0.00552492	0	0	1.00618	0	0	0	0	0	0	0	0	1.0606	0.127113	0	0	0.000934772	0.297215	0	0.00309114	0	0	0.145544	0	0	0	0
108	FJ213515		k__Fungi; p__unidentified; c__unidentified; o__unidentified; f__unidentified; g__unidentified; s__unculturedfungus	0	0	0	0	0.0055766	0	0	0	0	0	0	0	0	0	0	0	0	0	0	0	0	0	0	0	0	0	0	0	0	0	0.225249	0	0	0	0	0	0	0	0	0	0	0	0	0	0	0
109		New.ReferenceOTU1037	k__Fungi; unclassified; unclassified; unclassified; unclassified; unclassified; unclassified	0.0125838	0.0853398	0.0282573	0.0297395	0.0151155	0.0709194	0.0568586	0.0824683	0.0240959	0.0235627	0.0951443	0.103965	0.0316601	0.21582	0.118864	0	0.110246	0.000503335	0.507789	0.597797	0.0214547	0	0.00928467	0.0727029	0.00041429	0.0589099	0.0115217	0.0669463	0	0.0908302	0	0.0702001	0.0134988	0.0759595	0.0688926	0.217802	0.12041	0.015992	0.133692	0.117047	0.0308281	0.000666612	0.15876	0.0336321	0.101699	0.005233
110	GU721714		k__Fungi; p__unidentified; c__unidentified; o__unidentified; f__unidentified; g__unidentified; s__unculturedfungus	0.00111033	0	0	0	0	0	3.53296	0.00174536	0.00104765	0.00122631	0.00381425	0.0113295	0.00382471	0.000719399	0.000671547	0.000473131	0	0.00251667	0.137494	0.00662991	0	0.000343489	0.00515815	0.00118457	0.00165716	0.000906306	0.000145844	0.00129454	0.0126719	0.124357	0.00305025	0.0012	0	0.000319157	0.000615112	0	0.008383	0.000463537	0.0054095	0	0.000254778	0.0226648	0.0139947	0.000771378	0.0019495	0.00299029
111		New.ReferenceOTU1517	k__Fungi; unclassified; unclassified; unclassified; unclassified; unclassified; unclassified	0.000185055	0	0	0	0	0	0.000736034	0	0	0	0.000423805	0.000333221	0.000212484	0.000719399	0	0	0	0	0.00390607	0	0	0	0	0	0	0	0	0	0.000745408	0.000475551	0	0.0002	0	0.000319157	0	0.0065434	0.000381045	0	0.00695507	0.000134692	0.000764333	0.00333306	0.000458844	0	0	0.000747571
112		New.ReferenceOTU1264	k__Fungi; unclassified; unclassified; unclassified; unclassified; unclassified; unclassified	0	0	0	0.669564	0	0	2.36396	0	0.000174608	0	0	0	0.0830812	0	0	0.00757009	0	0.302504	0	0	0	0	0.140302	0	0	0	0	0	0	0.000237775	0.128345	0	0	0.0462778	0	0	0.0137176	0	0	0	0	0	0	0	0	0
113		New.ReferenceOTU1562	k__Fungi; p__Ascomycota; c__Eurotiomycetes; o__Eurotiales; f__Trichocomaceae; unclassified; unclassified	0.626967	0.00652872	0.0572039	0	0.00513634	0.144159	0.0506024	0.00959948	0.00576206	0.139099	0.00254283	0	0	0	0	0	0	0	0	0	0.00416285	0.00755676	0	0	0.656028	0.133408	0.660675	0.00610284	0	0.000237775	0	0.0002	0	0	0	0	0	0	0	0	0	0.000222204	0	0	0	0
114		New.ReferenceOTU663	k__Fungi; unclassified; unclassified; unclassified; unclassified; unclassified; unclassified	0.0244273	0	0.00689204	0	0	0.0298259	1.07093	0	0	0	0.0752254	1.11096	0	0.0654653	0	0.00189252	0	0.00151	0	0	0	0.0226703	0.0254469	0.717997	0	0.0154072	0	0	0	0.288897	0.00234634	0.514601	0.0528702	0	0.000615112	0	0	0	0	0	0	0	0	0	0.000487375	0
115		New.ReferenceOTU1667	k__Fungi; p__Ascomycota; c__Eurotiomycetes; o__Eurotiales; f__Trichocomaceae; g__Aspergillus; unclassified	0.0686555	0	0.0342879	0	2.59914	0	0.000184009	0	0	0.00762066	0.000211903	0	0.000424968	0	0	0	0	0	0	0	0.000640439	0	0	0	0.0447433	0.000362522	0.0329608	0.0101714	0	0	0	0	0	0	0	0	0	0	0	0	0	0	0.000229422	0	0.000649833	0.000186893
116		New.ReferenceOTU935	k__Fungi; p__Basidiomycota; c__Exobasidiomycetes; o__Microstromatales; unclassified; unclassified; unclassified	0	0	0	0	0	0	0	0	0	0	0	0	4.02614	0	0	0	0	0	0	0	0	0	0	0	0	0	0	0	0	0	0	0	0	0	0	0	0	0	0	0	0	0	0	0	0	0
117	FJ025151		k__Fungi; p__Ascomycota; c__Eurotiomycetes; o__Eurotiales; f__Trichocomaceae; g__Penicillium; s__Penicillium_sp_QLF43	0.00277583	0	0	0	0	0	0	0	0	0	0.590361	1.4985	0	0	0	0.00993575	0	0	0.000781213	0.00110498	0.214227	0	0.166092	0.000296142	0.337232	0.232558	7.29222e-05	0	1.23961	0	0	0.0022	0.0011249	0	0.0738134	0.000934772	0.0182902	0	0	0	0	0	0	0	0.0409395	0
118		New.ReferenceOTU1691	k__Fungi; unclassified; unclassified; unclassified; unclassified; unclassified; unclassified	0	0	0	0	0	0	0	0	0	0	0	0	0	0	0	0.233727	0	0.00654335	0.00156243	1.82654	0	0	0	0	0	0	0	0	0	0	0	0	0	0.00478736	0.043673	14.4675	0.00266732	0	0	0	0	0	0	0	0	0
119	AJ301998		k__Fungi; p__Ascomycota; c__Sordariomycetes; o__Hypocreales; f__Incertae_sedis; g__Myrothecium; s__Myrothecium_sp_BBA69174	0	0	0	2.64413	0	0.000331399	0	0	0	0	0	0	0	0	0	0	0	0	0	0	0	0	0	0	0	0	0	0	0	0	0	0	0	0	0	0	0	0	0	0	0	0	0	0	0	0
120		New.ReferenceOTU16	k__Fungi; p__Ascomycota; c__Dothideomycetes; o__Pleosporales; unclassified; unclassified; unclassified	0	0	0	0	0	0	0	0	0	0	0.000211903	0	0	0	0	0	0	0	0	0	0	0	0.000343877	0	0	0	0	0	3.43484	0	0	0	0	0	0	0	0	0	0	0	0	0	0	0	0	0
121	JN672589		k__Fungi; p__Ascomycota; c__Sordariomycetes; o__Diaporthales; f__Diaporthaceae; g__Diaporthe; s__Diaporthe_batatas	0	0	0	0	0	0	0	0	0	0	0	0	0	0	0	0	0	0	0	0	0	0	0	0	0	0	0	0	0	0	0	0	0	0	0	0	0	0	0	0	0	0	0	0	0	0
122	JN198431		k__Fungi; p__Ascomycota; c__Sordariomycetes; o__Phyllachorales; f__Phyllachoraceae; g__Colletotrichum; s__Glomerella_lindemuthiana	0	0	0	0	0	0	0	0	0	0	0	0	0	0	0	0	0	0	0	0	0	0.000343489	0.000343877	2.65551	0	0	0.000145844	0	0	0	0	0.0002	0	0	0	0	0	0	0	0	0	0	0	0	0	0
123		New.ReferenceOTU1450	k__Fungi; p__Ascomycota; c__Eurotiomycetes; o__Eurotiales; f__Trichocomaceae; g__Aspergillus; unclassified	0.78556	0	0.00809814	0	0.00733763	0.00828498	0.00993646	0.163628	0	0.0193582	0.000211903	0	0	0	0	0	0	0	0	0	0	0	0	0.000296142	0.588084	0.199025	0.490839	0.000184934	0	0	0	0	0	0	0	0	0	0	0	0	0.00127389	0	0	0	0	0.0175679
124		New.ReferenceOTU1159	k__Fungi; unclassified; unclassified; unclassified; unclassified; unclassified; unclassified	0	0	0	0	0	0	0	0	0	0	0.381001	0	0	0	0	0.00993575	0	0	0	0	0	0	0	0.000148071	0	0.00290018	7.29222e-05	0.000184934	0	0	3.23068	0	0	0	0	0	0	0	0	0	0	0	0.0144536	0	0.00292425	0
125		New.ReferenceOTU1332	k__Fungi; p__Ascomycota; c__Saccharomycetes; o__Saccharomycetales; f__Incertae_sedis; g__Candida; s__Candida_versatilis	0	0	0	0	0	0	0	0	0	0	0	0	0	0	0	0	0	0	0	0	0	0	0	0	0	0	0	0	0	0	0	0	0	0	0	0	0	0	0	0	0	0	0	0	0	0
126		New.ReferenceOTU320	k__Fungi; unclassified; unclassified; unclassified; unclassified; unclassified; unclassified	0	0	0	0	0	0	0	0	0	0	0	0	0	0	0	0	0	0	0	0	0	0	0.000343877	0	0	2.83366	0.000145844	0	0.000372704	0	0	0	0	0	0	0	0	0	0	0	0	0	0	0	0	0
127		New.ReferenceOTU494	k__Fungi; unclassified; unclassified; unclassified; unclassified; unclassified; unclassified	0	0	0.000861505	0	0	0.000331399	0.000184009	0	0	8.75937e-05	0	0	3.29456	0	0	0	0	0	0	0	0	0	0	0	0	0	0	0	0	0	0	0	0	0	0	0	0	0	0	0	0	0	0	0	0	0
128		New.ReferenceOTU911	k__Fungi; unclassified; unclassified; unclassified; unclassified; unclassified; unclassified	0.000185055	0.108423	0.132499	0.0712332	0	0	0	0	0.107558	0.186837	0	0.000333221	0.0414344	0.343153	0.0255188	0.000473131	0.00648508	0	0.000781213	0.0408844	0.0326624	0.000686978	0.50206	0.018657	0.0109787	0	0	0.000369869	0	0	0.0875186	0.00560001	0.200232	0.00159579	0	0.0168259	0.288451	0.0247992	0.42735	0.000269384	0.129427	0.125323	0.0121594	0.000154276	0.0154335	0.263145
129		New.ReferenceOTU215	k__Fungi; unclassified; unclassified; unclassified; unclassified; unclassified; unclassified	0	0	0	0	0	0	0	0	0	0	0	0	0	0	0	0	0	0	0	0	0	0	0	0	0	0	0	0	0	0.460571	0	0	0	0	0	0.00280431	4.44794	0	0.472945	0	0	0	0	0	0	0
130		New.ReferenceOTU903	k__Fungi; unclassified; unclassified; unclassified; unclassified; unclassified; unclassified	0	0	0.000172301	0.955913	0.000146753	0	0.000184009	0	0	0.00113872	0.000211903	0	0	0.0669041	0.0188033	0.0113551	0.017834	0.0130867	0	0.282876	0	0.000343489	0.0130673	0.321462	0	0.00489405	0	0.000184934	0	0	0	0	0.204731	0.000319157	0.00676623	0.00747817	0.0232438	0.0180779	0	0	0.0112102	0.000222204	0.284942	0.00910226	0	0.0986794
131		New.ReferenceOTU1051	k__Fungi; p__Ascomycota; unclassified; unclassified; unclassified; unclassified; unclassified	0.00240572	0.0139901	0.00223991	0.016994	0.0212791	0.00497099	0.91213	0.00087268	0.0237467	0.00455487	0.00190712	0.014995	0.00339974	0.141002	0.0893157	0.00141939	0.102951	0.0317101	0.0124994	1.45637	0.0115279	0.0285096	0.0120357	0.0729991	0.0499219	0.0822926	0.00430241	0.000554803	0.000559056	0.00261553	0.00234634	0.00460001	0.11249	0.100215	0.043673	0.22341	0.00800195	0.0169191	0.0919615	0.00323261	0.00738855	0.128212	0.0493257	0.0495224	0.0612467	0.251371
132	AB507845		k__Fungi; p__unidentified; c__unidentified; o__unidentified; f__unidentified; g__unidentified; s__unculturedfungus	0.00240572	0	0	0	0.000293505	0	0	0.250023	0	0.254285	0	0	0.000212484	0.187763	0	0	0	0.00956336	0.0453104	0	0.442543	0	0	0	0	0	0	0	0.000186352	0.000237775	0	1.2154	0.471332	0	0.00369067	0	0.000381045	0	0	0	0	0	0	0	0	0
133		New.ReferenceOTU471	k__Fungi; unclassified; unclassified; unclassified; unclassified; unclassified; unclassified	0	0.76013	0.000344602	0.000141617	0.000146753	0	0.000184009	0	0.457647	0	0.0141975	0	0	0	0.0275334	0	0	0	0.00156243	0.939237	0.0083257	0	0.370355	0	0	0	0	0	0	0	0	0.0990002	0.0719934	0	0	0.00280431	0.405432	0	0	0.000269384	0.000254778	0	0	0.0530708	0	0
134	EU547495		k__Fungi; p__Ascomycota; c__Dothideomycetes; o__Dothideales; f__Dothioraceae; g__Aureobasidium; s__Aureobasidium_pullulans	0	0	0	0	0	0	0	0.253077	0	0	0	0	0	0	0	0.00851636	0	0	2.71237	0	0	0	0	0	0	0.000181261	0	1.80348	0	0.000237775	0	0	0	0	0.131634	0.00373909	0.000762091	0	0	0	0	0	0	0	0	0
135	JF491222		k__Fungi; p__Ascomycota; c__Dothideomycetes; o__Pleosporales; f__Pleosporaceae; g__Alternaria; s__Alternaria_solani	0	0	0.000344602	0.000141617	0	0	0	0	0	0	2.93464	0	0	0	0	0	0	0	0	0	0	0	0	0	0	0	0	0	0	0	0	0	0	0	0	0	0	0	0	0	0	0	0	0	0	0
136		New.ReferenceOTU1636	k__Fungi; p__Ascomycota; c__Dothideomycetes; o__Pleosporales; f__Pleosporaceae; g__Cochliobolus; s__Cochliobolus_lunatus	0	0	0	0	0	0	0	0	0	0	0	0	0	0	0	0	0	0	0	0	0	0	0	0	0	0	0	0	0	0	0	0	0	0	0	0	0	0	0	0	0	0	0	0	0	0
137	AF459735		k__Fungi; p__Ascomycota; c__Eurotiomycetes; o__Eurotiales; f__Trichocomaceae; g__Aspergillus; s__Aspergillus_oryzaeAspergillus_oryzae	0.00962288	0.00139901	0.037217	0.00155778	0.0840892	0.014913	0.00441621	0.00610876	0.00244451	0.00236503	0.00466186	0	0.000849935	0	0	0	0	0	0	0	0.00224154	0.00171745	0.00275101	0.00310949	0.00745721	0.02012	0.00736514	0.0138701	0.00484515	0.00309108	0	0.000800002	0.00224979	0	0	0.00934772	0	0	0.000772786	0.00121223	0.166879	0.0104436	0.283336	0.000154276	0.412319	0.124284
138	JF951750		k__Fungi; p__Ascomycota; c__Eurotiomycetes; o__Eurotiales; f__Trichocomaceae; g__Aspergillus; s__Aspergillus_flavus	0.0792037	0.0277471	0.0611668	0.0059479	0.227026	0.0407621	0.0158247	0.0130902	0.0591921	0.0490525	0.00423805	0	0.00276229	0	0	0	0	0	0	0	0.00448307	0.0106482	0.00275101	0.016732	0.0952866	0.0331708	0.0791206	0.322156	0.00689502	0.00118888	0	0	0	0	0	0.000934772	0	0	0	0.000942843	0.00866244	0.0055551	0.0683678	0.000617102	0.0146212	0.0469101
139		New.ReferenceOTU1003	k__Fungi; unclassified; unclassified; unclassified; unclassified; unclassified; unclassified	0.00203561	0.0037307	0.00137841	0.00382365	0.00322856	0.001657	0.0241051	0.00087268	0.00628588	0.00236503	0.00233093	0.00199933	0.00297477	0.0388475	0.0114163	0.00331192	0.00405318	0.0307034	0.114838	0.35028	0.00192132	0.00240442	0.00240714	0.002073	0.0018643	0.00163135	0.00116675	0.000369869	0.00186352	0.0294841	0.000703903	0.0002	0.0843673	0.0271284	0.0104569	0.0523472	0.0354372	0.00602598	0.0479127	0.0171059	0.041274	0.0373303	0.055979	0.0129591	0.0149462	0.225767
140		New.ReferenceOTU788	k__Fungi; unclassified; unclassified; unclassified; unclassified; unclassified; unclassified	0.0188756	0.0916353	0	0	0	0	0	0	0	0.207685	0	0	0.0248606	0	0	0	0	0	0	0	2.38307	0.123313	0.0804671	0	0.00165716	0	0	0	0.000186352	0	0	0.1504	0	0	0	0	0.0906888	0	0.0255019	0	0	0	0.0126182	0	0	0
141		New.ReferenceOTU1446	k__Fungi; p__Ascomycota; c__Eurotiomycetes; o__Eurotiales; f__Trichocomaceae; g__Aspergillus; unclassified	0.00351605	0	0.00292912	0.000708084	0.00352206	0.00563378	0.00257612	0.00043634	0.000174608	0.000613156	0.00105951	0	0	0	0	0	0	0	0	0	0.00288197	0	0.00103163	0.00133264	0.00041429	0.00126883	0.00102091	0.00147948	0.00242258	0.000475551	0	0.0002	0.00224979	0	0	0.00373909	0	0.000231769	0	0.000538768	0.618091	0.0224426	0.534094	0	0.0789547	0.409856
142	GQ280331		k__Fungi; p__Ascomycota; c__Saccharomycetes; o__Saccharomycetales; f__Incertae_sedis; g__Candida; s__Candida_albicans	0	0	0	0	0	0	0	0	0	0	0	0	0.0907306	0	0	0	0	0	0	0	0	0	0	0	0.380111	0.000181261	0	0	0	1.40929	0.0466922	0	0	0	0	0	0	0	0	0	0	0	0	0	0	0
143		New.ReferenceOTU1485	k__Fungi; unclassified; unclassified; unclassified; unclassified; unclassified; unclassified	0	0	0	0.0286066	0	0	0	0	0	8.75937e-05	1.21674	0	0	0.104313	0.0167887	0.00425818	0.00648508	0.00453001	0.000781213	0.0198897	0	0	0.0151306	0.377878	0	0.000725045	0.000291689	0	0.000186352	0	0	0.00300001	0.0618694	0.00734062	0.00984179	0.0869338	0.000381045	0.0081119	0.000772786	0.000404076	0.0216561	0.0246646	0.0759387	0.0143476	0.00454883	0.0482184
144	JN710543		k__Fungi; p__Basidiomycota; c__Agaricomycetes; o__Polyporales; f__Meruliaceae; g__Flavodon; s__Flavodon_flavus	0	0	0	0	0	0	0	0	0	0	0	0	0	0.336679	0	0	0	0	0	0	0	0	0	0	0	0	0	0	0	0	0	0	0	0	0	0	0	0	0	0	0	0.265089	0	0	0	0
145	EU314997		k__Fungi; p__Ascomycota; c__Eurotiomycetes; o__Eurotiales; f__Trichocomaceae; g__Aspergillus; s__Aspergillus_flavus	0.0249825	0.00139901	0.048072	0.0025491	0.168032	0.0271747	0.0126966	0.00305438	0.00488902	0.00621916	0.00572137	0.000333221	0.0012749	0	0	0	0	0	0	0	0.00224154	0.00206093	0.00240714	0.00296142	0.042879	0.0601787	0.0312107	0.0147948	0.00726773	0.00713326	0.000234634	0.0012	0.0011249	0	0	0	0	0	0	0.000269384	0.0957964	0.00399967	0.0968161	0	0.134353	0.150636
146	GU932675		k__Fungi; p__Ascomycota; c__Sordariomycetes; o__Hypocreales; f__Nectriaceae; g__Fusarium; s__Fusarium_sp_CB_3	0	0	0	0	0	0	0.400955	0	0	0.000175187	0	1.34921	0	0	0	0.0198715	0.0231031	0	0.184366	0.00110498	0	0.121595	0	0	0	0	0	0	0	0	0	0	0	0	0	0	0.0156229	0	0	0	0	0.0164431	0	0	0	0
147		New.ReferenceOTU119	k__Fungi; unclassified; unclassified; unclassified; unclassified; unclassified; unclassified	0	0	0	1.08025	0	0	0	0	0.000174608	8.75937e-05	0.000211903	0.679771	0	0.00863278	0	0.00141939	0.000810636	0.00855669	0.00312485	0	0	0	0.00962854	0.000740356	0	0	0	0	0	0	0	0	0	0.0150004	0	0.012152	0	0.00115884	0.000772786	0.00215507	0.0305733	0.00177763	0	0	0.013484	0.00149514
148	GQ999309		k__Fungi; p__unidentified; c__unidentified; o__unidentified; f__unidentified; g__unidentified; s__unculturedfungus	0.0164699	0.0484991	0	0	0	0	0.280429	0.00392706	0	8.75937e-05	0.00995942	0	0.000212484	0.983418	0.00671547	0	0.00162127	0.01208	0.00546849	0	0.000640439	0.0271356	0	0.0185089	0	0	0	0	0	0	0	0.468801	0.923541	0.000957472	0	0.000934772	0.00266732	0	0	0	0	0.011999	0	0	0	0
149	EU649673		k__Fungi; p__Ascomycota; c__Saccharomycetes; o__Saccharomycetales; f__Saccharomycetaceae; g__Saccharomyces; s__Saccharomyces_cerevisiae	0	0	0	0	0	0	0	0.0637057	0	0.000175187	0	0.538485	0	0	0	0	0	0	0	0	0	0	0	0	0	0	0	0	0	0	0.157205	0.728001	0	0	0	0	0	0	1.12363	0	0	0.177985	0	0.177108	0	0.256604
150		New.ReferenceOTU470	k__Fungi; unclassified; unclassified; unclassified; unclassified; unclassified; unclassified	0.000185055	0	0	1.28687	0	0	0.000184009	0	0.105463	8.75937e-05	0.000211903	0	0	0	0	0.00236565	0	0	0	0	0.0473925	0	0	0	0	0	0	0	0	0	0	0	0	0	0	0	0	0.00139061	0	0	0	0	0.0183538	0	0	0.186706
151		New.ReferenceOTU831	k__Fungi; unclassified; unclassified; unclassified; unclassified; unclassified; unclassified	0	0	0.000172301	0.94161	0	0	0	0.00087268	0	0	0	0	0.000212484	0.00287759	0	0.00378505	0	0.000503335	0	0	0	0	0.0460795	0.0392389	0	0	0	0	0	0	0	0	0.0236228	0.0022341	0.0141476	0	0.000381045	0.0125155	0	0	0.0489173	0.0922146	0.13513	0	0.000487375	0.124284
152	EU617241		k__Fungi; p__Ascomycota; c__Eurotiomycetes; o__Eurotiales; f__Trichocomaceae; g__Emericella; s__Emericella_nidulans	0.0292387	0	0.0180916	0.000283234	0	0.323114	0.592324	0	0	0	0	0.00499832	0	0.0489191	1.22087	0	0	0.000503335	0.0531225	0	0	0.0415622	0	0	0.477469	0	0	0	0	0	0.0434074	0	0	0	0	0	0.00228627	0	0	0	0.39516	0	0	0	0.00129967	0
153		New.ReferenceOTU603	k__Fungi; unclassified; unclassified; unclassified; unclassified; unclassified; unclassified	0.000555166	0.0951328	0	0.0124623	0	0	0.00312815	0.0157082	0.00506363	0	0.000211903	0	0.000212484	0.105032	0.042979	0	0	0.203347	0.0757777	0.119338	0.0457914	0	0.036107	0.34619	0.0122215	0.000725045	0.0137094	0	0.000372704	0.0156932	0	0.0176	0.0832424	0	0.0184534	0.10376	0.0739228	0.0115884	0.221017	0.103847	0	0.000222204	0.0341839	0.000154276	0.0282677	0.148954
154		New.ReferenceOTU597	k__Fungi; unclassified; unclassified; unclassified; unclassified; unclassified; unclassified	0	0	0	0	0	0	0	0	0	0	0	0	0	0	0	0	0	0	0	0	0	0	0	0	0	0	0	0.000184934	0	0.000237775	2.49534	0	0	0	0	0	0	0	0	0	0	0	0	0	0	0
155		New.ReferenceOTU1659	k__Fungi; p__Basidiomycota; c__Agaricomycetes; o__Russulales; f__Peniophoraceae; g__Peniophora; s__Peniophora_sp_KH00302	0	0	0	0	0	0	0	0	0	0	0	0	0	0.728751	0.151098	0	0	0	0	0	0	0	0	0	0	0	0	0	0	0	0	0	0.137237	0	0	0	0	0.000231769	0	0.000134692	0	0.358637	1.00579	0	0	0
156	JF708089		k__Fungi; p__Ascomycota; c__Sordariomycetes; o__Hypocreales; f__Nectriaceae; g__Neocosmospora; s__Neocosmospora_vasinfecta	0	0	0.000172301	0.000566467	0	0	0	0	0	0	0.00211903	0	0.000424968	0	0	0	0	0	0	0	0	0	0.00137551	0	0	0	0	0	0.00186352	0.00475551	0.000703903	0.000400001	0	0	0	0	0	0.0081119	0.000772786	0	0	0.000888816	0	0	0	0
157	AB158316		k__Fungi; p__Basidiomycota; c__Agaricomycetes; o__Polyporales; f__Polyporaceae; g__Coriolopsis; s__Coriolopsis_caperata	0	0	0	0	0	0	0	0	0	0	0	0	0	0	0	0	0	0	0	0	0	0	0	0	0	0	0	0	0	0	0	0	0.16536	0.0124471	0.0928819	0	0	0	0	0.000134692	0	0.493737	1.78421	0.000154276	0.000324916	0
158		New.ReferenceOTU296	k__Fungi; unclassified; unclassified; unclassified; unclassified; unclassified; unclassified	0.0212814	0	0	0.139209	0	0	0	0	0	0	0	0	0	0	0	0	0	0	0	0	0	0	0.0137551	1.33146	0	0	0	0	0	0.000237775	0	0	0	0	0	0.000934772	0.000762091	0	0	0	0	0	0	0	0	0
159	JQ753975		k__Fungi; p__Ascomycota; c__Dothideomycetes; o__Pleosporales; f__Pleosporaceae; g__Cochliobolus; s__Cochliobolus_sativus	0	0	0	0	0	0	0	0	0	0	0	0	0	0	0	0	0	0	0	0.00110498	0	0	0	0	0	0	0	0	0	0	0	0	0	0	0	0	0	0	0	0	0	0	0	0	0	0
160		New.ReferenceOTU1626	k__Fungi; p__Ascomycota; c__Eurotiomycetes; unclassified; unclassified; unclassified; unclassified	0.272031	0.00186535	0.00172301	0	0	0.211764	0.0115925	0	0.000523823	0.00621916	0.000211903	0	0	0	0	0	0	0	0	0	0.00192132	0.00171745	0	0.000148071	0.274053	0.044409	0.451899	0	0	0	0	0	0	0	0	0	0	0	0	0	0	0	0	0	0	0
161	FJ524297		k__Fungi; p__unidentified; c__unidentified; o__unidentified; f__unidentified; g__unidentified; s__unculturedendophytic_fungus	0	0	0	0	0	0	0	0	0	0	0.913724	0	0	0	0	0	0	0	0	0	0	0	0	0.631375	0	0	0	0	0.000186352	0	0	0	0	0	0	0	0.0201954	0	0	0	0	0	0	0	0	0
162	FJ153205		k__Fungi; p__Ascomycota; c__Saccharomycetes; o__Saccharomycetales; f__Saccharomycetaceae; g__Torulaspora; s__Torulaspora_sp_SG5S08	0	0	0	0	0	0	0	0	0	0	0	0	0	0	0	0	0	0	0	0	0	0	0	0	0	0	0	0	0	1.43997	0	0	2.73575	0	0	0	0	0	0	0	0	0	0	0	0	0.182034
163	EU853479		k__Fungi; p__Ascomycota; c__Dothideomycetes; o__Capnodiales; f__Mycosphaerellaceae; g__Passalora; s__Passalora_loranthi	0	0	0	0.000141617	0.000293505	0	0	0	0	0	1.99845	0	0.000212484	0	0	0	0	0	0	0	0	0	0	0	0	0	0	0	0	0	0	0	0	0	0	0	0	0	0	0	0	0	0	0	0	0
164		New.ReferenceOTU736	k__Fungi; unclassified; unclassified; unclassified; unclassified; unclassified; unclassified	0.000185055	0	0	0	0	0	0.00920043	0	0	0	0.0141975	0	0	0.0014388	0.0154456	0.00236565	0.0125649	0.00100667	0	0.0187847	0	0	0.346284	0.160657	0	0.34929	0	0.000184934	0	0	0	0.395601	0.0719934	0.00382989	0.00369067	0.255193	0.0118124	0	0	0.000269384	0.000764333	0	0.0153713	0.00370261	0.0281053	0.0579368
165		New.ReferenceOTU728	k__Fungi; unclassified; unclassified; unclassified; unclassified; unclassified; unclassified	0	0	1.61567	0.000283234	0	0	0	0.00043634	0	0	0.000211903	0.000333221	0	0	0	0	0	0	0	0	0	0	0	0	0	0	0	0	0	0	0	0	0	0	0	0	0	0	0	0	0	0	0	0	0	0
166		New.ReferenceOTU1678	k__Fungi; unclassified; unclassified; unclassified; unclassified; unclassified; unclassified	0	0	0	0	0	0	0	0	0	0	0.0993823	0	0	0	0	0.00141939	0	0	0	0	0	0	0	0	0	0.00308144	0	0	0	0	0.607468	0	0	0	0	0	0	0	0	0	0	0	0.0041296	0	0.000162458	0
167	HQ384390		k__Fungi; p__Ascomycota; c__Sordariomycetes; o__Hypocreales; f__Nectriaceae; g__Haematonectria; s__Fusarium_solani	0	0	0	0	0	0	0	0	0	0	0	0	0	0	0	0	0	0	0	0	0	0	0	0	0	0	0	0	0	0	0	0	0	0	0	0	0	0	0	0	0	0	0	0	0	0
168	GU054144		k__Fungi; p__unidentified; c__unidentified; o__unidentified; f__unidentified; g__unidentified; s__unculturedfungus	0.000185055	0	0	0	0	0	1.20231	0	0.00558745	0	0	0	0.000212484	0	0	0	0	0	0	0	0	0	0	0	0	0.47146	0	0	0	0	0	0	0	0	0	0	0	0	0	0	0	0	0	0	0	0
169		New.ReferenceOTU1289	k__Fungi; p__Basidiomycota; unclassified; unclassified; unclassified; unclassified; unclassified	0	0	0	0	0	0	0	0	0	0	0	0	0	0	0	0	0	0	0	0	0	0	0	1.35263	0	0	0	0	0	0.000237775	0	0	0	0	0	0	0	0	0	0	0	0	0	0	0	0
170	GU120193		k__Fungi; p__Ascomycota; c__Eurotiomycetes; o__Eurotiales; f__Trichocomaceae; g__Aspergillus; s__Aspergillus_oryzaeAspergillus_oryzae	0.0129539	0.000699506	0.0239498	0.00198263	0.162455	0.0129246	0.00349616	0.00174536	0.00401598	0.00245262	0.00148332	0	0.00212484	0	0	0	0	0	0	0	0.00512351	0.00377838	0.0058459	0.00621899	0.0116001	0.0489405	0.0072193	0.0271854	0.0145355	0.0130776	0	0.0002	0	0	0	0	0	0	0	0	0.0774524	0.00266645	0.0796094	0	0.145075	0.108211
171		New.ReferenceOTU1283	k__Fungi; unclassified; unclassified; unclassified; unclassified; unclassified; unclassified	0	0.0377733	0.000344602	0.000991317	0.00102727	0.000331399	0.000736034	0.00043634	0.000873039	0.000262781	0.00084761	0.000666442	0.000637452	0.0366893	0.0161171	0.00520444	0.00607977	0.00553668	0.0124994	0.174588	0.000640439	0.000343489	0.000687753	0.0010365	0.000828579	0.000543784	0.0117405	0.000554803	0.000186352	0.000475551	0.000469269	0	0.0449959	0.0201069	0.011072	0.0467386	0.0194333	0.00602598	0.054095	0.0171059	0.0453504	0.0377747	0.0624028	0.0157361	0.0186827	0.115874
172		New.ReferenceOTU745	k__Fungi; p__Ascomycota; c__Dothideomycetes; o__Pleosporales; f__Pleosporaceae; g__Setosphaeria; s__Setosphaeria_rostrata	0.060143	0.00209852	0.000689204	0	1.04708	0	0.000184009	0	0.000523823	0.0831265	0	0	0	0	0	0	0	0	0	0	0.000960658	0	0.000343877	0	0.0751936	0	0.012178	0.000369869	0	0	0	0	0	0	0	0	0	0	0	0	0	0	0	0	0	0
173		New.ReferenceOTU1472	k__Fungi; p__Ascomycota; c__Eurotiomycetes; o__Eurotiales; f__Trichocomaceae; unclassified; unclassified	0.0162849	0.0669194	0.00344602	0.000141617	0.000733763	0.101408	0.0942124	0.00916314	0.105289	0.554118	0.00084761	0	0	0	0	0	0	0	0	0	0.0176121	0.000343489	0	0	0.0406004	0.00380649	0.00772975	0.0680559	0	0	0	0	0	0	0.000615112	0	0	0	0	0	0	0.000222204	0	0	0	0
174	JQ312187		k__Fungi; p__Basidiomycota; c__Agaricomycetes; o__Polyporales; f__unidentified; g__unidentified; s__Polyporales_sp_4_SR_2012	0	0	0	0	0	0	0	0	0	0	0	0	0	0	0	0	0	0	0	0	0	0	0	0	0	0	0	0	0	0	0	0	0	0	0	0	0	0.000231769	0	0.000134692	0	1.95784	0.000458844	0	0	0.000186893
175		New.ReferenceOTU1542	k__Fungi; p__Basidiomycota; c__Tremellomycetes; unclassified; unclassified; unclassified; unclassified	0	0	0	0	0	0	0	0	0	0	0	0	0	0	0	0	0	0	0	0	0	0	0	0	0	0	7.29222e-05	0	1.48187	0.000237775	0	0	0	0	0	0	0.300645	0	0	0	0	0	0	0	0	0
176		New.ReferenceOTU1555	k__Fungi; p__Ascomycota; c__unidentified; o__unidentified; f__unidentified; g__unidentified; s__Ascomycota_sp_OY30807	0	0	0	0	0	0	0	0	0	8.75937e-05	0.000211903	2.90802	0	0	0	0	0	0	0	0	0	0	0	0	0	0	0	0	0	0	0	0	0	0	0	0	0	0	0	0	0	0	0	0	0	0
177		New.ReferenceOTU1609	k__Fungi; unclassified; unclassified; unclassified; unclassified; unclassified; unclassified	0	0	0	0	0	0	0	0	0	0	0	0	0	0	0.00537237	0	0	0	0.0304673	0	0	0	0	0.000148071	0	0	0	0	0	0	1.13352	0	0	0	0	0	0.0205764	0	0	0	0	0.111546	0.000229422	0.015119	0	0.160728
178		New.ReferenceOTU1210	k__Fungi; unclassified; unclassified; unclassified; unclassified; unclassified; unclassified	0.00185055	0	0.0859782	0.0270488	0	0	0	0	0	0	0	0	0	0.127334	0.0214895	0.00141939	0.0182393	0.00956336	0	0.0243097	0.163952	0	0.438787	0.103354	0	0.164585	0	0	0.274124	0	0	0.00280001	0.0247477	0.0156387	0.0190685	0	0	0.0472808	0	0.00067346	0.114905	0.0304419	0.175049	0.00401116	0.00438637	0.000186893
179		New.ReferenceOTU1696	k__Fungi; p__Ascomycota; c__Eurotiomycetes; o__Chaetothyriales; unclassified; unclassified; unclassified	0	0.000233169	1.29846	0.000141617	0	0	0	0	0	0	0	0	0.138115	0	0	0	0	0	0	0	0	0	0	0	0	0	0	0	0	0	0	0	0	0	0	0	0	0	0	0	0	0	0	0	0	0
180		New.ReferenceOTU1067	k__Fungi; p__Ascomycota; c__Eurotiomycetes; o__Eurotiales; f__Trichocomaceae; unclassified; unclassified	0.541287	0.0172545	0.021193	0	0	0.0278375	0.0540985	0.00043634	0.0122225	0.00315337	0.00127142	0	0	0	0	0	0	0.000503335	0	0	0.00704482	0.00137396	0	0	0.200723	0.0163135	0.251873	0.000369869	0	0.000713326	0	0.0002	0	0	0.000615112	0	0	0	0	0	0	0.000888816	0	0	0	0
181	FN665416		k__Fungi; p__Ascomycota; c__Dothideomycetes; o__Dothideales; f__Dothioraceae; g__Aureobasidium; s__Aureobasidium_sp_RBSS_303	0	0	0	0	0	0	0	0	0	0	0	0	0	0	0	0	0.0660668	0	0	0	0.000320219	0	0	0	0	0	7.29222e-05	0	1.08326	0.000237775	0	0	0	0	0.0239894	0	0.0643967	0	0	0	0	0.4073	0	0	0	0
182		New.ReferenceOTU170	k__Fungi; p__Ascomycota; c__Dothideomycetes; o__Pleosporales; f__Pleosporaceae; g__Cochliobolus; unclassified	0	0	0	0	0	0	0	0	0	0	0	0	0	0	0	0	0	0	0	0	0	0	0	0	0	0	0	0	0	0	0	0	0	0	0	0	0	0	0	0	0	0	0	0	0	0
183	EU860391		k__Fungi; p__Ascomycota; c__Dothideomycetes; o__Botryosphaeriales; f__Botryosphaeriaceae; g__Lasiodiplodia; s__Lasiodiplodia_pseudotheobromae	0	0	0	0	0	0	0	0	0	0	0	0	0	0	0	0	0	0.00302001	0	0	0	0	0	0	0	0	0	0	0	0	0	0	0	0	0	0.000934772	0.000381045	0	0	0	0	0	0	0	0	0
184	AF543520		k__Fungi; p__Zygomycota; c__Incertae_sedis; o__Mucorales; f__Mucoraceae; g__Rhizopus; s__Rhizopus_oryzae	0	0	0	0	0	0	0	0	0	0	0.982804	0.946681	0	0	0	0	0	0	0	0	0	0	0	0	0	0	0	0	0	0	0	0	0	0	0	0	0	0	0	0	0	0	0	0	0	0
185	GU370736		k__Fungi; p__unidentified; c__unidentified; o__unidentified; f__unidentified; g__unidentified; s__unculturedfungus	0.00277583	0	0	0	0	0	0	0	0	0	0	0	0	0	0	0.021764	0	0	0	0.00110498	0.302927	1.05692	0	0	0	0	0	0.000184934	0	0	0	0	0	0.0915982	0.0123022	1.68539	0	0	0	0	0	0.378191	0	0	0	0
186		New.ReferenceOTU1665	k__Fungi; p__Ascomycota; c__Dothideomycetes; unclassified; unclassified; unclassified; unclassified	0	0	0	0	0	0	0.000368017	0	0	0	0	2.54681	0	0	0	0	0	0	0	0	0	0	0	0	0	0	0	0	0	0	0	0	0	0	0	0	0	0	0	0	0	0	0	0	0	0
187	EU680538		k__Fungi; p__Ascomycota; c__Leotiomycetes; o__unidentified; f__unidentified; g__unidentified; s__leotiomycete_sp_7669	0	0	0.000172301	0	0	0	0	0.00043634	0	0	1.61682	0.000333221	0.000212484	0	0	0	0	0	0	0	0	0	0	0	0	0	0	0	0	0	0	0	0	0	0	0	0	0	0	0	0	0	0	0	0	0
188		New.ReferenceOTU1115	k__Fungi; unclassified; unclassified; unclassified; unclassified; unclassified; unclassified	0.000370111	0.103993	0.000172301	0.00113293	0.0358076	0.00298259	0.000184009	0	0.00122225	0.000350375	0.179905	0.000666442	0	0	0.000671547	0	0	0.215931	0.02578	0.0232047	0.0409881	0.0247312	0.0402336	0.000592285	0	0	0.0205641	0.000554803	0.0954122	0.00356663	0	0.000400001	0	0.000638315	0	0.127129	0	0	0.0486855	0.101827	0	0.00177763	0.000229422	0	0.000324916	0.000747571
189		New.ReferenceOTU1798	k__Fungi; p__Basidiomycota; c__Incertae_sedis; o__Malasseziales; f__unidentified; g__unidentified; s__unculturedMalassezia	0.000185055	0.000932675	0.0167132	0.119383	0	0	0	0	0.0324771	0.00490525	0	0	0.543746	0	0.00940165	0.138154	0.0287776	0	0.00156243	0.00110498	0.000960658	0	0	0.164507	0	0	0	0	0.000186352	0	0	0	0	0.0785127	0.0572054	0.00373909	0.593669	0	0	0	0	0	0	0	0	0
190	JF502428		k__Fungi; p__Ascomycota; c__Sordariomycetes; o__Hypocreales; f__Nectriaceae; g__Haematonectria; s__Fusarium_solani	0	0	0	0	0	0	0	0	0	0	0	0	0	0	0	0	0	0	0	0	0	0	0	0	0	0	0	0	0	0	0	0	0	0	0	0	0	0	0	0	0	0	0	0	0	0
191	FJ950742		k__Fungi; p__Ascomycota; c__Eurotiomycetes; o__Eurotiales; f__Trichocomaceae; g__Neosartorya; s__Neosartorya_sp_SH8	0.181724	0.00443021	0.0156794	0	0.000440258	0.166694	0.0599868	0.00610876	0.00558745	0.0268037	0.00614517	0	0	0	0	0	0	0	0	0	0.016011	0.00583932	0	0	0.168409	0.1006	0.250779	0.00240415	0	0.0019022	0	0	0	0	0	0	0.00114314	0	0	0	0	0.000666612	0	0	0	0
192	AM160628		k__Fungi; p__Ascomycota; c__Saccharomycetes; o__Saccharomycetales; f__Saccharomycodaceae; g__Hanseniaspora; s__Hanseniaspora_uvarum	0	0	0	0	0	0	0.814238	0	0	0	0	0	0	0	0.022161	0	0	0	0	0	0	0	0	0	0.0687721	0	0	0	0	0	0.0497425	0.319601	0	0.000319157	0	0	0	0	0	0	0	0	0	0	0.0363906	0
193		New.ReferenceOTU267	k__Fungi; p__Ascomycota; c__Dothideomycetes; o__Pleosporales; f__Leptosphaeriaceae; g__Coniothyrium; s__Coniothyrium_sp_JW_2011d	0	0	0	0	0	0	0	0	0	0	0	0	0	0	0	0	0	0	0	0	0	0	0	0	0	0	0	0	0	0	0	0	0	0	0	0	0	0	0	0	0	0	0	0	0	0
194	HQ215514		k__Fungi; p__Ascomycota; c__Dothideomycetes; o__Pleosporales; f__Pleosporaceae; g__Cochliobolus; s__Cochliobolus_sp_wcy02	0	0	0	0	0	0	0	0	0	0	0	0	0	0	0	0	0	0	0	0	0	0	0	0	0	0	0	0	0	0	0	0	0	0	0	0	0	0	0	0	0	0	0	0	0	0
195		New.ReferenceOTU1313	k__Fungi; unclassified; unclassified; unclassified; unclassified; unclassified; unclassified	0	0	0	0	0.000293505	1.82932	0	0.00043634	0.000174608	8.75937e-05	0	0	0	0	0	0	0	0	0	0	0	0	0	0	0	0	0	0	0	0	0	0	0	0.000319157	0	0	0	0.00254945	0	0	0	0	0	0	0	0.245577
196		New.ReferenceOTU1001	k__Fungi; p__Ascomycota; c__Incertae_sedis; o__Incertae_sedis; f__Incertae_sedis; g__Retroconis; unclassified	0	0	0	0	0	0	0	0	0	0	0	0	0	0	0	0	0	0	0	0	0	0	0	0	0	0	0	0	0	0	0	0	0	0	0.000615112	0	0	0	0	0	0	0	0	0	0	0
197		New.ReferenceOTU1029	k__Fungi; p__Ascomycota; c__Eurotiomycetes; o__Eurotiales; f__Trichocomaceae; g__Aspergillus; unclassified	0	0	0.00120611	0.000283234	0.00102727	0.001657	0.000920043	0	0	8.75937e-05	0	0	0	0.0014388	0	0	0	0	0	0	0.000320219	0	0	0.000296142	0.000621435	0.000725045	0.000218767	0.000184934	0.000372704	0.000237775	0.000234634	0	0	0	0	0.00280431	0	0	0	0	0.202294	0.00622171	0.146601	0	0.0501996	0.142973
198	GU370751		k__Fungi; p__unidentified; c__unidentified; o__unidentified; f__unidentified; g__unidentified; s__unculturedfungus	0.00370111	0.0352085	0	0.000141617	0	0.179618	0	0.422814	0.323548	0	0	0	0	0	0	0	0	0.0201334	0.298424	0	0.544373	0	0	0	0	0.0931683	0	0	0	0	0.0701557	0	0	0	0	0.0261736	0	0.0143696	0	0	0	0	0	0	0	0
199		New.ReferenceOTU1190	k__Fungi; unclassified; unclassified; unclassified; unclassified; unclassified; unclassified	0	0.000233169	0	0	0	0	0.579811	0	0	0	0.000423805	0	0	0.0654653	0.0120878	0.00141939	0	0	0.00156243	0.677356	0	0	0.241401	0	0	0	0.00430241	0	0	0	0	0.00620001	0.102366	0.00670231	0	0.00373909	0	0.00231769	0	0.0789295	0.0489173	0.000222204	0	0.00431971	0.00113721	0.146898
200		New.ReferenceOTU1442	k__Fungi; unclassified; unclassified; unclassified; unclassified; unclassified; unclassified	0	0.000466337	0	0	0	0	0	0	0	0	0	0	0	0	0	0	0	0	0	0.00220997	0.000320219	0	0	0	0	0	7.29222e-05	0	0	0	0	1.3214	0	0	0	0.000934772	0	0	0	0	0	0	0	0	0	0.000186893
201		New.ReferenceOTU1202	k__Fungi; p__Ascomycota; c__unidentified; o__unidentified; f__unidentified; g__unidentified; s__ascomycete_sp_MA_4568	0	0	0	0	0	0	0	0	0	0	0.000211903	2.18793	0	0	0	0	0	0	0	0	0	0	0	0	0	0	0	0	0	0	0	0	0	0	0	0	0	0	0	0	0	0	0	0	0	0
202		New.ReferenceOTU1703	k__Fungi; p__Ascomycota; unclassified; unclassified; unclassified; unclassified; unclassified	0	0	0	0	0	0	0.000184009	0	0	0	0.000211903	0	1.38391	0	0	0	0	0	0	0	0	0	0	0	0	0	0	0	0	0	0	0	0	0	0	0	0	0	0	0	0	0	0	0	0	0
203		New.ReferenceOTU298	k__Fungi; unclassified; unclassified; unclassified; unclassified; unclassified; unclassified	0	0	0	0	0	0	0	0	0.837245	0	0	0	0	0	0	0	0	0	0	0	0	0	0.591124	0	0	0	0	0	0	0	0	0	0	0	0	0	0	0	0	0	0	0	0	0	0	0
204	HQ631046		k__Fungi; p__Basidiomycota; c__Tremellomycetes; o__Tremellales; f__Tremellaceae; g__Bullera; s__Bullera_sp_TMS_2011	0	0	0	0	0	0	0	0	0	0	0	0	0	0	0	0	0	0	0	0	0	0	0	0	0	0	0	0	0	0	0	0	0	0	0	0	0	0	0	0.000134692	0	1.09458	0	0	0	0
205		New.ReferenceOTU749	k__Fungi; p__Basidiomycota; c__Incertae_sedis; o__Malasseziales; f__unidentified; g__unidentified; s__unculturedMalassezia	0	0.000699506	0.000172301	0.00240749	0	0	0.00294414	0.00043634	0.0221752	0	0.206393	0.136287	0.00807439	0.0366893	0.0167887	0.00283879	0	0.00151	0.577317	0.0265196	0.00384263	0.0116786	0.1348	0	0.00269288	0.00126883	0.000145844	0.0157194	0.0717455	0.193074	0.00351952	0.0024	0.0584947	0	0.0153778	0.053282	0.0655398	0	0.0463671	0.000134692	0	0.0166653	0.0488669	0.0121878	0.000812291	0.000186893
206		New.ReferenceOTU1072	k__Fungi; p__Ascomycota; c__Dothideomycetes; unclassified; unclassified; unclassified; unclassified	0	0	0	0	0	0	0	0	0	0	0	0	0	0	0	0	0	0	0	0	0	0	0	0	0	0.000181261	0	0	0	0	0.268656	0	0	0	0	0	0	0	0	0	0	0	0	0	0	0
207	EU520052		k__Fungi; p__Ascomycota; c__Dothideomycetes; o__Botryosphaeriales; f__Botryosphaeriaceae; g__Botryosphaeria; s__Botryosphaeria_dothidea	0	0	0	0	0	0	0	0	0	0	0	0	0	0	0	0	0	0	0	0	0	0	0	0	0	0	0	0	0	0	0	0	0	0	0	0	0	0	0	0	0	0	0	0	0	0
208	FJ534875		k__Fungi; p__Basidiomycota; c__Tremellomycetes; o__Filobasidiales; f__Filobasidiaceae; g__Cryptococcus; s__Cryptococcus_heveanensis	0	0	0	0	0	0	0	0	0	8.75937e-05	1.32672	0	0.000212484	0	0	0	0	0	0	0	0	0	0	0	0	0	0	0	0	0	0	0	0	0	0	0	0	0	0	0	0	0	0	0	0	0
209		New.ReferenceOTU721	k__Fungi; p__Ascomycota; c__Pezizomycetes; o__Pezizales; f__Incertae_sedis; g__Cephaliophora; s__Cephaliophora_tropica	0	0	0	0	0	0	0	0	0	0	0	0	0	0	0	0	0	0	0	0	0	0	0	0	0	0	0	0	0	0	0	0	0	0	0	0	0	0	0	0	0	0	0	0	0	0
210	EF505559		k__Fungi; p__unidentified; c__unidentified; o__unidentified; f__unidentified; g__unidentified; s__unculturedendophytic_fungus	0.0222066	0	0	0	0.000146753	0	1.07277	0	0.000174608	8.75937e-05	0	0	0	0	0	0	0	0	0	0	0.000320219	0	0	0	0	0	0	0	0	0	0.0373069	0	0	0	0	0	0	0	0	0	0	0	0	0	0	0
211	EU427040		k__Fungi; p__Ascomycota; c__Dothideomycetes; o__Botryosphaeriales; f__Botryosphaeriaceae; g__Botryosphaeria; s__Botryosphaeria_ribis	0	0	0	0	0	0	0	0	0	0	0	0	0	0	0	0	0	0	0	0	0	0	0	0	0	0	0	0	0	0	0	0	0	0	0	0	0	0	0	0	0	0	0	0	0	0
212	GU053873		k__Fungi; p__unidentified; c__unidentified; o__unidentified; f__unidentified; g__unidentified; s__unculturedfungus	0.000555166	0.000233169	0	0	0	0	0.000184009	0.00087268	0.000698431	0.000175187	0.00105951	0.00366543	0	0.0021582	0.104761	0.0160865	0.0202659	0.477665	0.45076	0.00441994	0	0	0.00618978	0.0010365	0.0654578	0.000181261	7.29222e-05	0.000369869	0.00428609	0.681702	0.00117317	0.0012	0	0.000319157	0.113181	0.00373909	0.0800195	0	0.00231836	0	0.000254778	0.000444408	0.000688266	0	0.062059	0.000186893
213		New.ReferenceOTU532	k__Fungi; unclassified; unclassified; unclassified; unclassified; unclassified; unclassified	0	0	0.151797	0.41253	0	0.000331399	0	0	0	0	0	0	0	0.000719399	0	0.000473131	0	0	0	0	0	0	0.0230397	0	0	0	0	0	0	0.0156932	0	0	0.16086	0.0370223	0.0104569	0	0	0	0	0	0.000509555	0.00466628	0.223916	0	0	0
214		New.ReferenceOTU1384	k__Fungi; p__Ascomycota; c__Dothideomycetes; o__Pleosporales; f__Leptosphaeriaceae; g__Coniothyrium; s__Coniothyrium_sp_JW_2011d	0	0	0	0	0	0	0	0	0	0	0	0	0	0	0	0	0	0	0	0	0	0	0	0	0	0	0	0	0	0	0	0	0	0	0	0	0	0	0	0	0	0	0	0	0	0
215	HQ389455		k__Fungi; p__Ascomycota; c__Sordariomycetes; o__Hypocreales; f__unidentified; g__unidentified; s__unculturedHypocreales	0	0	0	0	0	0	0	0	0	0	0	0	0	0	0	0	0	0	0	0	0	0	0	0	0	0	0	0	0	0	0	0	0	0	0	0	0	0	0	0	0	0	0	0	0	0
216	EU326444		k__Fungi; p__Ascomycota; c__Sordariomycetes; o__Hypocreales; f__Nectriaceae; g__Haematonectria; s__Fusarium_solani	0	0	0	0	0	0	0	0	0	0	0	0	0	0	0	0	0	0	0	0	0	0	0	0	0	0	0	0	0	0	0	0	0	0	0	0	0	0	0	0	0	0	0	0	0	0
217		New.ReferenceOTU323	k__Fungi; p__Ascomycota; c__Eurotiomycetes; o__Eurotiales; f__Trichocomaceae; unclassified; unclassified	0	0	0	0	0	0	0	0.291039	0	0	0	0	0	0.117981	0	0	0	0	0.0398419	0.162433	0	0	0	0	0	0.3047	0	0	0	0	0	0	0	0.194048	0	0	0	0	0	0	0	0	0	0	0	0
218		New.ReferenceOTU401	k__Fungi; p__Ascomycota; c__Saccharomycetes; o__Saccharomycetales; f__Saccharomycetaceae; g__Nakaseomyces; s__Candida_glabrata	0	0	0	0	0	0	0	0	0	0	0	0	0	0	0	0	0	0	0	0	0	0	0	0	0	0	0	0	0	0	0	0	0	0	0	0	0	0	0	0	0	0	0	0	0	0
219		New.ReferenceOTU529	k__Fungi; p__Ascomycota; unclassified; unclassified; unclassified; unclassified; unclassified	0.00721716	0.161819	0.000172301	0.0519734	0.0162895	0.000331399	0	0	0	0.161435	0	0.000333221	0	0	0	0	0	0	0.0406231	0.00552492	0.0217749	0.0288531	0.0993803	0	0.0298289	0	0.0173555	0	0	0.157645	0	0	0	0	0.0159929	0.0214997	0.00190523	0.000231769	0	0	0	0	0.00114711	0	0	0.000560678
220	GU721592		k__Fungi; p__unidentified; c__unidentified; o__unidentified; f__unidentified; g__unidentified; s__unculturedfungus	0	0	0	0	0	0	0.000184009	0	0	0	0.000211903	0	0	0	0.0785709	0	0	0	0.87574	0.00110498	0.000320219	0	0.000343877	0	0	0	0	0	0	0.000237775	0	0	0	0	0	0.00186954	0.128412	0	0	0	0	0.517513	0.000229422	0	0	0
221		New.ReferenceOTU958	k__Fungi; unclassified; unclassified; unclassified; unclassified; unclassified; unclassified	0	0	0	0	0.082475	0.522285	0	0	0	0	0.000423805	0	0	0	0	0	0	0	0	0	0.00192132	0.00137396	0	0	0	0	0	0	0	0	0	0	0	0	0	0	0	0	0	0	0	0	0	0	0	0
222		New.ReferenceOTU460	k__Fungi; unclassified; unclassified; unclassified; unclassified; unclassified; unclassified	0.000185055	0	0	0	0	0	0	0	0	0	0	0.000333221	0	0	0	0	0	0	0	0	0	0.000343489	0	0	0	0	0	0	0	0.537135	0	0.672401	0	0	0	0	0	0	0	0	0	0	0	0	0	0
223		New.ReferenceOTU1762	k__Fungi; p__Ascomycota; c__Eurotiomycetes; o__Eurotiales; f__Trichocomaceae; g__Aspergillus; unclassified	0.000925277	0.041504	0.00447982	0	0.35837	0.0112676	0.0136166	0.00174536	0.044525	0.107915	0.00233093	0	0	0	0	0	0	0	0	0	0.000320219	0	0	0	0.0078715	0.00163135	0.000291689	0.193811	0.00652232	0.000713326	0	0.0002	0	0	0	0	0	0	0	0	0.00280255	0.000666612	0.00229422	0.000462827	0.000487375	0.00317718
224		New.ReferenceOTU650	k__Fungi; unclassified; unclassified; unclassified; unclassified; unclassified; unclassified	0	0	0	0	0	0	0	0	0	0	0	0	0	0.12014	0.0261903	0	0	0	0	0	0	0	0	0.788923	0	0	0	0	0	0	0	0	0	0	0	0	0	0	0	0	0	0	0	0	0	0
225		New.ReferenceOTU743	k__Fungi; p__Ascomycota; c__Dothideomycetes; o__Pleosporales; f__Pleosporaceae; unclassified; unclassified	0	0.177908	0	0	0.218221	0	0.000184009	0.00087268	0.000174608	0.000262781	0	0	0	0	0	0	0	0	0	0	0.000320219	0	0	0.000148071	0.47954	0	0.0713179	0.000184934	0.000186352	0	0	0	0	0	0	0	0	0	0	0	0	0	0	0	0	0
226	EU750677		k__Fungi; p__Ascomycota; c__Sordariomycetes; o__Hypocreales; f__Nectriaceae; g__Fusarium; s__Fusarium_sp_08023	0.000370111	0.000932675	0.00137841	0.00637276	0	0.00331399	0	0	0	0	0.0112308	0.00566476	0.00446216	0	0	0	0	0	0.000781213	0.00331495	0	0	0.01685	0	0.00041429	0	0.000218767	0.00166441	0.0542284	0.0235398	0.00164244	0.00880002	0	0	0	0.0149563	0.00114314	0.200943	0.00154557	0.000269384	0.000254778	0.00844375	0.000229422	0	0	0
227		New.ReferenceOTU992	k__Fungi; p__Basidiomycota; c__Incertae_sedis; o__Malasseziales; f__unidentified; g__unidentified; s__unculturedMalassezia	0.000185055	0.000233169	0	0.00042485	0	0	0.000552026	0.00174536	0.00611127	0	0.254707	0.0363211	0.0237982	0.0359699	0.0107447	0	0.00121595	0.00100667	0.419512	0.0121548	0.00480329	0.0106482	0.0670559	0	0.00662863	0.000906306	7.29222e-05	0.00887686	0.0652232	0.0946346	0.0075083	0.00320001	0.0134988	0.000319157	0.00799646	0.0429995	0.0800195	0	0.0687779	0	0	0.033775	0.0195009	0.0479797	0.000487375	0.000373786
228	FN665421		k__Fungi; p__Ascomycota; c__Dothideomycetes; o__Dothideales; f__Dothioraceae; g__Aureobasidium; s__Aureobasidium_sp_RBF_17Br13	0	0	0	0	0	0	0	0	0	0	0	0	0	0	0	0	0	0	0.00312485	0.00331495	0	0	0	0	0	0	0	0.000554803	0	0	0	0	0	0	0	0.128064	0.118505	0	0	0	0	0.331751	0	0	0	0
229		New.ReferenceOTU62	k__Fungi; p__Ascomycota; c__Dothideomycetes; o__Pleosporales; f__Pleosporaceae; g__Setosphaeria; s__Setosphaeria_rostrata	0.0251675	0.0853398	0.00379062	0	0.400488	0.0235293	0.0292574	0.0366526	0.0588428	0.0611404	0.000211903	0.000666442	0.000212484	0	0	0	0	0	0	0	0.0208143	0	0.00103163	0	0.0304503	0.00108757	0.0207099	0.0656517	0	0.000951101	0	0	0	0	0	0	0	0	0.000772786	0	0	0	0	0	0	0
230		New.ReferenceOTU567	k__Fungi; p__Ascomycota; c__Dothideomycetes; o__Pleosporales; f__Pleosporaceae; g__Bipolaris; unclassified	0	0	0	0	0	0	0	0	0	0	0	0	0	0	0	0	0	0	0	0	0	0	0	0	0	0	0	0	0	0	0	0	0	0	0	0	0	0	0	0	0	0	0	0	0	0
231		New.ReferenceOTU1598	k__Fungi; p__Ascomycota; c__Orbiliomycetes; o__Orbiliales; f__Orbiliaceae; unclassified; unclassified	0.000185055	0	0	0	0	0	0	0	0	0	0	0	0	0	0	0	0	0	0	0	0	0	0	0	0	0	0	0	0.990088	0	0	0.0002	0	0	0	0	0	0	0	0	0	0	0	0	0	0
232		New.ReferenceOTU941	k__Fungi; unclassified; unclassified; unclassified; unclassified; unclassified; unclassified	0	0	0	0.0467335	0	0	0	0	0	0.0545709	0	0	0.00297477	0.105032	0	0	0.0133755	0.00352334	0.213271	0.197792	0.000320219	0	0.000343877	0	0.394404	0	0	0	0	0	0	0	0	0.0204261	0	0.000934772	0.0346751	0.00834367	0.1221	0.00700398	0.00891722	0	0.000229422	0	0.000974749	0.205395
233		New.CleanUp.ReferenceOTU478472	k__Fungi; unclassified; unclassified; unclassified; unclassified; unclassified; unclassified	0.00481144	0.0109589	0	0.019968	0	0	0	0	0	0	0	0	0	0	0	0	0	0	0	0	0.000640439	0	0.0151306	0	0.00041429	0.000181261	0.00102091	0	0	0	0.822628	0	0	0	0	0	0	0	0.0850064	0	0	0	0	0	0	0.000373786
234	GU053892		k__Fungi; p__unidentified; c__unidentified; o__unidentified; f__unidentified; g__unidentified; s__unculturedfungus	0	0	0	0	0	0	0	0	0	0	0	0	0	0	0	0	0	0	0	0	0.000320219	0	0.218018	0	0	0	0	0.000369869	0	0	0	0	0.302597	0	0	0	0	0.000231769	0	0	0	0.968365	0.000458844	0	0	0
235		New.ReferenceOTU557	k__Fungi; unclassified; unclassified; unclassified; unclassified; unclassified; unclassified	0	0.000233169	0.012578	0.000141617	0	0	0.00239211	0.00087268	0	8.75937e-05	0.00105951	0.000999663	0.0225233	0.00287759	0.0590961	0.00567757	0.035668	0.0302001	0.000781213	0.123758	0.0016011	0	0.0171938	0.0134745	0.00517862	0.0212076	7.29222e-05	0.0242264	0	0.0194976	0.000234634	0.0002	0.0348718	0.00191494	0.0159929	0.00280431	0.0106693	0.000695306	0.0100462	0.0156243	0.0349045	0.00266645	0.00573555	0.00833088	0.00178704	0.119051
236		New.ReferenceOTU1556	k__Fungi; p__unidentified; c__unidentified; o__unidentified; f__unidentified; g__unidentified; s__fungal_sp_R8_15	0	0	0	0	0	0	0.000184009	0	0	0	0.930888	0	0	0	0	0	0	0	0	0	0	0	0	0	0	0	0	0	0	0	0	0	0	0	0	0	0	0	0	0	0	0	0	0	0	0
237	EU145769		k__Fungi; p__Ascomycota; c__Saccharomycetes; o__Saccharomycetales; f__Saccharomycetaceae; g__Saccharomyces; s__Saccharomyces_kudriavzevii	0	0	0	0	0	0	0	0.0248714	0	0	0	0.0879704	0	0	0	0	0	0	0	0	0	0	0	0	0	0	0	0	0	0	0.0183015	0.1054	0	0	0	0	0	0.000231769	0.692416	0.000134692	0	0.341305	0	0.250081	0	0.0343883
238		New.ReferenceOTU1599	k__Fungi; p__Ascomycota; c__Sordariomycetes; o__Hypocreales; f__Nectriaceae; g__Fusarium; unclassified	0	0	0	0	0	0	0	0	0	0	0	0	0	0	0	0	0	0	0	0	0	0	0	0	0	0	0	0	0	0	0	0	0	0	0	0	0	0	0	0	0	0	0	0	0	0
239		New.ReferenceOTU1454	k__Fungi; unclassified; unclassified; unclassified; unclassified; unclassified; unclassified	0.000185055	0	0	0	0	0	0	0	0	0	0	0	0	0	0	0	0	0	0	0	0	0	0	0	0.000207145	0	0	0	0	0.000237775	1.1903	0	0	0	0	0	0	0	0	0	0	0	0	0	0	0
240	AJ413985		k__Fungi; p__Ascomycota; c__Eurotiomycetes; o__Eurotiales; f__Trichocomaceae; g__Aspergillus; s__Aspergillus_terreus	0	0	0	0	0	0	0	0	0	0	0	0	0	0	0	0	0	0	0	0	0	0	0	0	0	0	0	0	0.00540421	0.000237775	0	0	0	0	0	0	0.000762091	0	0	0	0	0	0	0	0	0
241	EF652469		k__Fungi; p__Ascomycota; c__Eurotiomycetes; o__Eurotiales; f__Trichocomaceae; g__Aspergillus; s__Aspergillus_puniceus	0	0	0	0	0	0	0	0.00043634	0	0	0.000635708	0.000333221	0	0	0	0	0	0	0	0	0	0	0	0.0992077	0.0312789	0.0065254	0	0	0.000372704	0	0	0	0.0123739	0	0	0	0	0	0	0	0	0	0	0	0	0
242		New.ReferenceOTU657	k__Fungi; unclassified; unclassified; unclassified; unclassified; unclassified; unclassified	0	0	0	0	0	0	0	0	0	0	0	0	0	0	0	0	0	0.00302001	0	0.00110498	0	0	0	0	0	0	0	0	0	0	0	0	0	0	0	0	0.000381045	0	0	0	1.27363	0	0	0	0.000162458	0
243		New.ReferenceOTU1732	k__Fungi; p__Ascomycota; c__Orbiliomycetes; o__Orbiliales; f__Orbiliaceae; g__Dactylella; s__Dactylella_gampsospora	0	0	0	0	0	0	0	0	0	0	1.05888	0	0	0	0	0	0	0	0	0	0	0	0	0	0	0	0	0	0	0	0	0	0	0	0	0	0	0	0	0	0	0	0	0	0	0
244		New.ReferenceOTU429	k__Fungi; unclassified; unclassified; unclassified; unclassified; unclassified; unclassified	0	0	0.0329095	0.209876	0	0	0	0	0	0	0.231398	0	0	0	0.028205	0.00283879	0	0	0	0	0	0	0.0677437	0.00547863	0.00911437	0	0	0	0	0	0	0	0.00562449	0.0153196	0	0.0345866	0.000381045	0	0	0.0723296	0.0450957	0.00688832	0.000458844	0.00555392	0.0115345	0.0291553
245	JF736843		k__Fungi; p__Ascomycota; c__Saccharomycetes; o__Saccharomycetales; f__Incertae_sedis; g__Candida; s__Candida_albicans	0	0	0	0	0	0	0	0	0	0	0	0	0	0	0	0	0	0	0	0	0	0	0	0	0	0	0	0	0	0.000475551	0	0	0	0	0	0	0	0	0	0	0	0	0	0	0	0
246	HQ631061		k__Fungi; p__Ascomycota; c__Dothideomycetes; o__Pleosporales; f__Pleosporaceae; g__Curvularia; s__Curvularia_sp_TMS_2011	0	0	0	0	0	0	0	0	0	0	0	0	0	0	0	0	0	0	0	0	0	0	0	0	0	0	0	0	0	0	0	0	0	0	0	0	0	0	0	0	0	0	0	0	0	0
247		New.ReferenceOTU1098	k__Fungi; p__Basidiomycota; c__Incertae_sedis; o__Malasseziales; unclassified; unclassified; unclassified	0	0.00139901	0.0132672	0.0948832	0	0	0	0.00043634	0.0115241	0.0226868	0	0	0.205472	0	0.000671547	0.0212909	0.0437743	0.000503335	0	0.00773489	0.000960658	0	0	0.0972827	0	0	0	0	0	0	0	0.0002	0	0.038618	0.00184534	0.0102825	0.581856	0	0	0	0	0	0	0	0	0
248		New.ReferenceOTU1726	k__Fungi; unclassified; unclassified; unclassified; unclassified; unclassified; unclassified	0	0	0	0	0	0	0	0	0.000349216	0	0	0	0	0	0	0	0.000405318	0	0	1.02211	0	0	0	0	0	0	0	0	0	0	0.000234634	0	0	0	0	0.00186954	0.000762091	0	0	0	0.274396	0	0.129394	0	0.0688823	0.000186893
249		New.ReferenceOTU263	k__Fungi; unclassified; unclassified; unclassified; unclassified; unclassified; unclassified	0.000555166	0.0473332	0.000861505	0.000991317	0.00058701	0.00198839	0.000368017	0	0.00174608	0.0156793	0.00105951	0.000333221	0	0	0	0.000946262	0	0.01963	0.00859335	0.0397794	0.016011	0	0.0178816	0.000148071	0	0	0.0118863	0.00147948	0.00447245	0.0126021	0	0.0002	0	0.000319157	0	0.00373909	0.0541084	0	0.115918	0.0367709	0	0.00222204	0	0	0	0
250	JQ425371		k__Fungi; p__Basidiomycota; c__Tremellomycetes; o__Filobasidiales; f__Filobasidiaceae; g__Cryptococcus; s__Cryptococcus_magnus	0.0116585	0	0	0	0	0	0.808534	0	0	0	0	0	0	0	0	0	0	0	0	0	0	0	0	0	0	0	0	0	0	0	0.0401225	0	0	0	0	0	0	0	0	0	0	0	0	0	0	0
251	FN397234		k__Fungi; p__unidentified; c__unidentified; o__unidentified; f__unidentified; g__unidentified; s__unculturedfungus	0	0.000233169	0.000344602	0.0016994	0	0.000331399	0	0	0	0	0.00233093	0.000999663	0.000424968	0	0	0	0	0	0.000781213	0.0165748	0	0	0.0044704	0	0	0	0.000145844	0.000369869	0.00298163	0.00832214	0.000703903	0.0016	0	0	0	0.0317822	0.000762091	0.460988	0.00154557	0.00107754	0.000509555	0.0184429	0.000688266	0	0.000324916	0
252	HE608796		k__Fungi; p__Ascomycota; c__Eurotiomycetes; o__Chaetothyriales; f__Herpotrichiellaceae; g__Rhinocladiella; s__Rhinocladiella_sp_MS_2011_F27	0	0	0	0	0	0	0	0	0	0	0	0	0	0	0	0	0	0	0	0	0	0	0	0	0	0	0	0	0	0	0	0	0	0	0	0	0	0	0	0	0	0	0	0	0	0
253		New.ReferenceOTU708	k__Fungi; p__Basidiomycota; c__Incertae_sedis; o__Malasseziales; f__Incertae_sedis; g__Malassezia; s__Malassezia_globosa	0	0	0	0	0	0	0	0	0	0	0	0	0	0	0.0564099	0	0	0.00151	0.0156243	0.114918	0	0	0	0	0	0	0	0	0	0.028533	0	0	0.11474	0.00382989	0	0.415039	0	0	0.198606	0	0.0185988	0	0.0518494	0	0	0
254		New.ReferenceOTU750	k__Fungi; p__Ascomycota; c__Dothideomycetes; o__Pleosporales; f__Pleosporaceae; unclassified; unclassified	0.130834	0.00769457	0.00241221	0	0.201638	0.0291631	0.0287053	0.00043634	0.0118733	0.0507168	0	0	0	0	0	0	0	0	0	0	0.000320219	0	0	0	0.227238	0.000906306	0.0192515	0.0223771	0	0.000237775	0	0	0	0	0	0	0	0	0	0	0	0	0	0	0	0
255		New.ReferenceOTU1380	k__Fungi; unclassified; unclassified; unclassified; unclassified; unclassified; unclassified	0	0	0.000172301	0	0.000146753	0	0	0	0	8.75937e-05	0	0	0.961702	0	0	0	0.000810636	0	0	0	0	0	0	0	0	0	0	0	0	0	0	0	0	0	0	0	0	0	0	0	0	0	0	0	0	0
256	HQ914939		k__Fungi; p__Ascomycota; c__Eurotiomycetes; o__Eurotiales; f__Trichocomaceae; g__Aspergillus; s__Aspergillus_penicillioides	0.00888265	0.0163218	0	0	0	0	0.159719	0.00043634	0	0	0.000423805	0	0	0.14316	0.00470083	0	0	0.00805335	0	0	0.000320219	0.0223268	0	0.000444213	0.00745721	0.000362522	0	0	0	0	0	0.1362	0.384715	0	0	0	0	0	0	0	0	0.000444408	0	0	0	0
257		New.ReferenceOTU1720	k__Fungi; p__Basidiomycota; c__Agaricomycetes; o__Corticiales; f__Corticiaceae; g__Rhizoctonia; s__Rhizoctonia_bataticola	0	0	0	0	0	0	0	0	0	0	0	0	0	0	0	0	0	0	0	0	0	0	0	0	0	0	0	0	0	0	0	0	0	0	0	0	0	0	0	0	0	0	0	0	0	0
258		New.ReferenceOTU205	k__Fungi; unclassified; unclassified; unclassified; unclassified; unclassified; unclassified	0	0	0	0.0310141	0	0.0394365	0	0	0.000174608	0	0	0.0449849	0	0	0	0	0	0	0	0	0	0.00721327	0	0	0	0	0	0	0	0	0	0	0	0.112663	0	0	0	0	0	0	0.000254778	0.0931035	0	0	0.000812291	0.00130825
259		New.ReferenceOTU208	k__Fungi; p__Ascomycota; c__Dothideomycetes; unclassified; unclassified; unclassified; unclassified	0	0	0.75037	0	0	0	0	0	0	8.75937e-05	0	0	0	0	0	0	0	0	0	0	0	0	0	0	0	0	0	0	0	0	0	0	0	0	0	0	0	0	0	0	0	0	0	0	0	0
260	FJ919388		k__Fungi; p__Ascomycota; c__Sordariomycetes; o__Phyllachorales; f__Phyllachoraceae; g__Colletotrichum; s__Colletotrichum_sp_FH2	0	0	0	0	0	0	0	0	0	0	0	0	0	0	0	0	0	0	0.00546849	0	0	0	0	0	0	0	0	0	0	0	0	0	0	0	0	0	0	0	0	0.000134692	0.00101911	0	0.205103	0	0	0.188201
261	HQ696788		k__Fungi; p__Ascomycota; c__Sordariomycetes; o__Hypocreales; f__Nectriaceae; g__Nectria; s__Nectria_haematococca	0	0.000233169	0.000516903	0.00325719	0	0.000662798	0	0	0	0	0.00762849	0.00299899	0.00191235	0	0	0	0	0	0.000781213	0.00110498	0	0	0.0140989	0	0.000621435	0	0	0.00258908	0.0156536	0.0156932	0.000938538	0.00680001	0	0	0	0.000934772	0.00114314	0.114262	0.00231836	0.000269384	0	0.00711053	0.000229422	0	0	0
262	EF423551		k__Fungi; p__Ascomycota; c__Sordariomycetes; o__Xylariales; f__Amphisphaeriaceae; g__Pestalotiopsis; s__Pestalotiopsis_theae	0	0	0	0	0	0	0	0	0	0	0	0	0	0	0	0	0	0	0	0	0	0	0.000343877	0	0	0.000181261	0	0	0	0	0.245662	0.644601	0	0	0	0	0	0	0	0	0	0	0	0	0	0
263		New.ReferenceOTU1061	k__Fungi; unclassified; unclassified; unclassified; unclassified; unclassified; unclassified	0	0	0	0	0	0	0	0	0	0	0	1.42152	0.000212484	0	0	0	0	0	0	0	0	0	0	0	0	0	0	0	0	0	0	0	0	0	0	0	0	0	0	0	0	0	0	0	0	0
264		New.ReferenceOTU907	k__Fungi; p__Ascomycota; c__Dothideomycetes; o__Capnodiales; f__Teratosphaeriaceae; unclassified; unclassified	0	0	0	0	0	0	0	0	0	0	0	0	0	0	0	0	0	0	0	0	0	0	0	0	0	0	0	0	0	0	0	0	0	0	0	0	0	0	0	0	0	0	0	0	0	0.796163
265	HQ631050		k__Fungi; p__Ascomycota; c__Dothideomycetes; o__Pleosporales; f__Pleosporaceae; g__Bipolaris; s__Bipolaris_sp_2_TMS_2011	0	0	0	0	0	0	0	0	0	0	0	0	0	0	0	0	0	0	0	0	0	0	0	0	0	0	0	0	0	0	0	0	0	0	0	0	0	0	0	0	0	0	0	0	0	0
266	GQ999355		k__Fungi; p__unidentified; c__unidentified; o__unidentified; f__unidentified; g__unidentified; s__unculturedfungus	0	0	0	0	0	0	0.000184009	0.00087268	0.000174608	0.000175187	0.0203426	0.00166611	0.000637452	0.000719399	0.00134309	0	0	0	0.00546849	0.00441994	0	0	0.000687753	0.000148071	0	0.000181261	7.29222e-05	0	0.0711864	0.0330508	0.813712	0.0002	0.0011249	0	0.00123022	0	0.00152418	0.000463537	0.0239564	0	0.000254778	0.000888816	0.00183538	0	0	0.00112136
267	JN088229		k__Fungi; p__Ascomycota; c__Dothideomycetes; o__Capnodiales; f__Mycosphaerellaceae; g__Cladosporium; s__Cladosporium_uredinicola	0.000185055	0	0	0	0	0	0.00165608	0	0	8.75937e-05	0.00084761	0.000999663	0.000424968	0.00431639	0	0	0	0	0.0921832	0	0	0.00858723	0.568772	0.000148071	0	0.000181261	0	0	0.00130446	0.0489817	0.000234634	0	0	0	0	1.59379	0.000381045	0	0	0	0	0.0542178	0	0.000308551	0.000162458	0.000186893
268		New.ReferenceOTU1367	k__Fungi; unclassified; unclassified; unclassified; unclassified; unclassified; unclassified	0	0	0	0	0	0	0	0	0	0	0	0.636452	0	1.62872	0	0	0	0	0	0	0	0	0	0	0	0	0	0	0	0	0	0	0	0	0	0	0	0	0	0	0	0	0	0	0	0
269	DQ681316		k__Fungi; p__Ascomycota; c__Dothideomycetes; o__Capnodiales; f__Mycosphaerellaceae; g__Zasmidium; s__Zasmidium_cellare	0	0	0	0	0	0	0	0	0	0	0	0	0	0.000719399	2.78558	0.000473131	0	0	0	0	0	0	0	0	0	0	0	0	0	0	0	0	0	0.000638315	0	0	0	0	0	0	0	0	0	0	0	0
270		New.ReferenceOTU112	k__Fungi; unclassified; unclassified; unclassified; unclassified; unclassified; unclassified	0	0	0	0	0	0	0	0	0	0	0	0	0	0	0	0.0369042	0	0	0	0.342545	0	0	0	0	0	0	0	0	0	0	0	0	0	0	0.000615112	3.31283	0	0	0	0	0	0	0	0	0	0
271	JN209848		k__Fungi; p__Ascomycota; c__Saccharomycetes; o__Saccharomycetales; f__Incertae_sedis; g__Cyberlindnera; s__Cyberlindnera_fabianii	0	0	0	0	0	0	0	0	0	0	0	0	0	0	0	0	0	0	0	0	0	0	0	0	0	0	0	0	0	0	0	0	0	0	0	0	0	0	0	0	0	0	0	0	0	0
272	JN113038		k__Fungi; p__Ascomycota; c__Dothideomycetes; o__Pleosporales; f__Pleosporaceae; g__Epicoccum; s__Epicoccum_sp_EPIC_1	0	0	0	0	0	0	0	0	0	0	0	0	0	0	0	0	0	0	0	0	0	0	0	0	0	0	0	0	0	0	0	0	0	0	0	0	0	0	0	0	0	0	0	0	0	0
273	EF565862		k__Fungi; p__Ascomycota; c__Saccharomycetes; o__Saccharomycetales; f__Incertae_sedis; g__Candida; s__Candida_sp_1A	0.0070321	0	0	0	0	0	0	0	0	0	0	0	0	0.53883	0.000671547	0	0	0	0.000781213	0	1.0516	0	0	0	0	0	0	0	0	0.000237775	0	0	0	0	0	0	0.000381045	0	0	0	0	0	0	0	0	0
274		New.ReferenceOTU497	k__Fungi; p__Ascomycota; c__Dothideomycetes; o__Pleosporales; f__Pleosporaceae; unclassified; unclassified	0	0	0	0	0	0	0	0	0	0	0	0	0	0	0.000671547	0.000473131	0	0	0	0	0	0	0	0	0	0	0	0	0	0	0	0	0	0.000957472	2.49489	0	0	0	0	0	0	0	0	0	0	0
275		New.ReferenceOTU312	k__Fungi; p__Ascomycota; c__Saccharomycetes; o__Saccharomycetales; f__Incertae_sedis; g__Candida; unclassified	0	0	0	0	0	0	0	0	0	0	0	0	0	0	0	0	0	0	0	0	0	0	0	0	0.840801	0	0	0	0	0	0	0	0	0	0	0	0	0	0	0	0	0	0	0	0	0
276		New.ReferenceOTU1387	k__Fungi; unclassified; unclassified; unclassified; unclassified; unclassified; unclassified	0.00573671	0	0	0	0	0.000331399	0	0	0	0	0	0	0	0	0	0	0	0.0140934	0.202334	0.00552492	0	0.0243877	0	0	0	0	0.000145844	0	0	0.000237775	0	0	0.00224979	0	0	0	0.0247679	0	0	0	0	0	0	0	0	0
277		New.ReferenceOTU206	k__Fungi; unclassified; unclassified; unclassified; unclassified; unclassified; unclassified	0	0.000233169	0.100624	0	0	0	0	0	0	0	0	0	0.00297477	0	0.0329058	0.00283879	0.0243191	0.0392601	0.0437479	0.219892	0	0	0.0185693	0.000740356	0	0	0	0	0	0	0	0	0.0517453	0.0134046	0.016608	0.065434	0.0663019	0.0187732	0.0131374	0.000134692	0.241784	0.0831043	0.0160595	0	0.0019495	0.0508349
278		New.ReferenceOTU1188	k__Fungi; p__Ascomycota; c__Eurotiomycetes; o__Eurotiales; f__Trichocomaceae; g__Sagenomella; s__Sagenomella_sp_HMH_2007a	0	0	0	0	0	0	0	0	0	0	0	0	0.0427093	0	0	0	0	0	0	0	0	0	0	0.564595	0	0	0	0	0	0	0	0	0	0	0	0	0	0	0	0	0	0	0	0	0	0
279		New.ReferenceOTU406	k__Fungi; p__Ascomycota; c__Eurotiomycetes; o__Eurotiales; f__Trichocomaceae; g__Penicillium; unclassified	0	0	0	0	0	0	0	0	0.000174608	0	0.847822	0	0	0	0	0	0	0	0	0	0	0	0	0	0	0	0	0	0	0	0	0	0	0	0	0	0	0	0	0	0	0	0	0	0	0
280		New.ReferenceOTU15	k__Fungi; p__Ascomycota; c__Sordariomycetes; o__Hypocreales; f__Nectriaceae; g__Fusarium; unclassified	0	0	0	0	0	0	0	0	0	0	0	0	0	0	0	0	0	0	0	0	0	0	0	0	0	0	0	0	0	0	0	0	0	0	0	0	0	0	0	0	0	0	0	0	0	0
281		New.ReferenceOTU1474	k__Fungi; unclassified; unclassified; unclassified; unclassified; unclassified; unclassified	0.00129539	0.00349753	0	0.00240749	0.00719088	0.0013256	0	0	0	8.75937e-05	0	0	0	0	0	0	0.00162127	0.000503335	0.359358	0.102764	0.0134492	0.000686978	0.00171938	0	0.000621435	0.000725045	0.00291689	0	0	0	0	0.000600001	0	0	0	0.0243041	0.103644	0	0.00695507	0.00282853	0.000254778	0	0.00573555	0	0.000974749	0.00112136
282	GU055519		k__Fungi; p__Ascomycota; c__Sordariomycetes; o__Sordariales; f__Chaetomiaceae; g__unidentified; s__unculturedThielavia	0	0	0	0	0	0	0	0	0	0	0	0	0	0	0	0	0	0	0	0	0	0	0	0	0	0	0	0	0	0	0	0	0	0	0	0	0	0	0	0.528935	0	0	0	0	0.000162458	0
283		New.ReferenceOTU790	k__Fungi; unclassified; unclassified; unclassified; unclassified; unclassified; unclassified	0.00148044	0.503178	0	0.000283234	0	0	0	0	0	0	0	0	0	0	0	0	0	0	0	0	0.296523	0	0	0	0	0.000181261	0	0	0	0	0	0	0	0	0	0	0	0	0	0	0.209682	0	0	0.000154276	0	0
284	GU797142		k__Fungi; p__Ascomycota; c__Sordariomycetes; o__Hypocreales; f__Nectriaceae; g__Fusarium; s__Fusarium_sp_SS_R3	0	0	0.000172301	0.00198263	0	0.000662798	0	0	0	0	0.00466186	0.000999663	0.00212484	0	0.000671547	0	0	0	0	0.00220997	0	0	0.307082	0	0.00041429	0	0.000437533	0.00166441	0.00670867	0.0161687	0.000703903	0.00500001	0	0	0	0.00373909	0.000762091	0.0943298	0.000772786	0.000134692	0	0.00333306	0	0	0	0
285		New.ReferenceOTU341	k__Fungi; unclassified; unclassified; unclassified; unclassified; unclassified; unclassified	0	0.000466337	0.000172301	0.000283234	0.000440258	0	0	0.00043634	0	0	0.000211903	0.000333221	0.000212484	0.0165462	0.00402928	0.00189252	0.00567445	0.00302001	0.00546849	0.0895038	0	0	0	0.000148071	0.000207145	0	0	0	0	0.000237775	0.000234634	0	0.0168735	0.00797894	0.00184534	0.0196302	0.0152418	0.00394006	0.0154557	0.00902436	0.0216561	0.0162209	0.0240893	0.00725095	0.00877274	0.061114
286		New.ReferenceOTU299	k__Fungi; unclassified; unclassified; unclassified; unclassified; unclassified; unclassified	0	0	0	0	0	0	0	0	0	0	0	0	0	0	0	0	0	0	0	0	0	0	0	0	0	0	0	0	0	0	0	0	0	0	0	0	0	0	0	0	0	0	0	0	0	0
287		New.ReferenceOTU32	k__Fungi; unclassified; unclassified; unclassified; unclassified; unclassified; unclassified	0	0	0	0	0	0	0	0	0	0	0	0	0	0	0	0	0	0	0	0	0	0	0	0	0	0	0	0	0	0.595627	0	0	0	0	0	0	0	0	0	0	0	0	0	0	0	0.241652
288		New.ReferenceOTU61	k__Fungi; unclassified; unclassified; unclassified; unclassified; unclassified; unclassified	0	0.000233169	0	0.000141617	0	0	0.000368017	0	0	0	0	0	0	0.00863278	0.029548	0	0.0194553	0.000503335	0	1.30388	0	0	0.0182255	0	0	0	0	0	0.000559056	0	0	0	0.0146237	0	0	0	0.00723986	0.000695306	0	0.001751	0.00662422	0	0.0240893	0.00555392	0.0149462	0
289	HM189290		k__Fungi; p__Ascomycota; c__Dothideomycetes; o__Capnodiales; f__Mycosphaerellaceae; g__Mycosphaerella; s__Mycosphaerella_sp_De_No	0	0	0	0	0	0	0	0	0	0	0.791456	0.000333221	0	0	0	0	0	0	0	0	0	0	0	0	0	0	0	0	0	0	0	0	0	0	0	0	0	0	0	0	0	0	0	0	0	0
290		New.ReferenceOTU1169	k__Fungi; unclassified; unclassified; unclassified; unclassified; unclassified; unclassified	0.000185055	0.000233169	0.000172301	0.000283234	0	0	0	0	0	8.75937e-05	0	0	0.000212484	0.0201432	0.00738701	0.00141939	0.00202659	0.00604002	0.0140618	0.0596692	0	0	0	0	0	0	7.29222e-05	0.000184934	0.000372704	0	0	0	0.0123739	0.00925557	0.00307556	0.0112173	0.00571568	0.00347653	0.0200924	0.00929374	0.0224204	0.0175541	0.0277601	0.00709667	0.00714816	0.050648
291	DQ168665		k__Fungi; p__Ascomycota; c__Dothideomycetes; o__Capnodiales; f__Teratosphaeriaceae; g__Hortaea; s__Hortaea_werneckii	0	0	0	0	0	0	0	0	0	0	0	0	0	0	0	0	0	0	0	0	0	0	0	0	0	0	0	0	0	0	0	0	0	0	0	0	0	0	0.842336	0	0	0.583285	0	0	0	0.000186893
292	GU721778		k__Fungi; p__unidentified; c__unidentified; o__unidentified; f__unidentified; g__unidentified; s__unculturedfungus	0.00185055	0.00279802	0	0	0	0	0.000736034	0.019199	0.0155401	0.0183947	0.0472543	0.119293	0.00913681	0.0122298	0	0	0	0.000503335	0.0882771	0.0309396	0	0	0.0134112	0.00355371	0.00103572	0.00453153	0.000218767	0.0127605	0.083672	0.0575416	0.00797757	0.00700001	0	0.00382989	0.000615112	0.0112173	0.0125745	0.000695306	0.010819	0.000404076	0.00254778	0.0291087	0.016289	0.00185131	0.00227441	0.0142039
293	GU797391		k__Fungi; p__Ascomycota; c__Dothideomycetes; o__Pleosporales; f__Pleosporaceae; g__Bipolaris; s__Bipolaris_sp_223IV	0	0	0	0	0	0	0	0	0	0	0	0	0	0	0	0	0	0	0	0	0	0	0	0	0	0	0	0	0	0	0	0	0	0	0	0	0	0	0	0	0	0	0	0	0	0
294	AB467296		k__Fungi; p__Ascomycota; c__Saccharomycetes; o__Saccharomycetales; f__Saccharomycetaceae; g__Nakaseomyces; s__Candida_glabrata	0	0	0	0	0	0	0	0	0	0	0	0	0	0	0	0	0	0	0	0	0	0	0	0	0	0	0	0	0	0	0	0	0	0	0	0	0	0	0	0	0	0	0	0	0	0
295	GU017524		k__Fungi; p__Ascomycota; c__Dothideomycetes; o__Pleosporales; f__Phaeosphaeriaceae; g__Phaeosphaeriopsis; s__Phaeosphaeriopsis_sp_KH00317	0	0	0	0	0	0	0	0	0	0	0	0	0.780028	0	0	0	0	0	0	0	0	0	0	0	0	0	0	0	0	0	0	0	0	0	0	0	0	0	0	0	0	0	0	0	0	0
296		New.ReferenceOTU691	k__Fungi; unclassified; unclassified; unclassified; unclassified; unclassified; unclassified	0	0	0	0	0	0	0	0	0.00192069	0	0	0	0	0.0021582	0	0	0.000405318	0.0417768	0.000781213	0.246412	0	0	0	0.0112534	0	0	0	0	0.00093176	0.000237775	0	0.000800002	0.00562449	0.00127663	0	0.168259	0.00152418	0.0088072	0	0	0	0.183096	0.00780035	0.0237584	0.00536112	0.0358834
297	GU721712		k__Fungi; p__unidentified; c__unidentified; o__unidentified; f__unidentified; g__unidentified; s__unculturedfungus	0	0	0	0	0	0	0	0	0	0	0	0.0439852	0	0	0	0	0	0	0.0179679	0.00220997	0.0121683	0	0	0	0	0	0	0	0	0.280337	0.053262	0.018	0	0	0.00676623	0	0	0	0	0	0	0.032664	0.00642382	0	0.000162458	0
298		New.ReferenceOTU1114	k__Fungi; p__Ascomycota; c__Saccharomycetes; o__Saccharomycetales; f__Incertae_sedis; g__Candida; unclassified	0	0	0	0	0	0	0	0	0	0	0	0	0	0	0	0	0	0	0	0	0	0	0.000343877	0	0	0	0	0	0	0	0	0	0	0	0	0	0	0	0	0	0	0	0	0	0	0
299	GQ999138		k__Fungi; p__unidentified; c__unidentified; o__unidentified; f__unidentified; g__unidentified; s__unculturedfungus	0	0	0	0	0	0	0	0	0	0	0	0	0	0	0	0	0	0	0	0	0	0	0	0	0	0	0	0	0	0	0	0.725201	0	0	0	0	0	0	0	0	0	0	0	0	0	0
300	DQ681342		k__Fungi; p__Ascomycota; c__Eurotiomycetes; o__Eurotiales; f__Trichocomaceae; g__Penicillium; s__Penicillium_sp_CR_718	0	0	0	0	0	0	0	0	0	0.000175187	0	0	0	1.13449	0	0	0	0	0	0.00110498	0	0	0	0	0	0	0	0	0	0	0	0	0	0	0	0.872142	0.41915	0	0	0	0	0	0	0	0	0
301		New.ReferenceOTU652	k__Fungi; unclassified; unclassified; unclassified; unclassified; unclassified; unclassified	0	0.00116584	0.000344602	0	0.000733763	0	0	0	0.000174608	0.000350375	0.000423805	0.000333221	0.000212484	0.0151074	0.00671547	0.000946262	0.0044585	0.00251667	0.00312485	0.072929	0	0.000343489	0.000343877	0.000888427	0.00041429	0	0.000145844	0.000369869	0.000186352	0.000237775	0	0	0.0337469	0.0118088	0.00430578	0.012152	0.00723986	0.00162238	0.0177741	0.0106407	0.0201274	0.0168875	0.023401	0.00709667	0.00779799	0.0519562
302		New.ReferenceOTU315	k__Fungi; unclassified; unclassified; unclassified; unclassified; unclassified; unclassified	0	0	0	0.0489994	0	0	0	0	0	0	0	0.0106631	0	0.0194238	0.000671547	0	0.000405318	0	0	0	0	0	0.0698069	0.285629	0	0	0	0	0	0	0	0	0.0461208	0.00861725	0	0.032717	0.00304836	0.000231769	0.0054095	0	0	0.0313308	0.00390017	0.00154276	0	0.00504611
303		New.ReferenceOTU1136	k__Fungi; unclassified; unclassified; unclassified; unclassified; unclassified; unclassified	0	0	0	0	0	0	0	0	0	0	0	0	0	0	0	0	0	0	0	0	0	0	0	0	0	0	0	0	0	0	0	0	0	0	0	0	0	0	0	0	0.000254778	0.789268	0	0	0	0
304	FJ450046		k__Fungi; p__unidentified; c__unidentified; o__unidentified; f__unidentified; g__unidentified; s__fungal_endophyte	0	0	0	0	0	0	0	0	0	0	0	0	0.176999	1.00428	0	0	0	0	0	0	0	0	0	0	0	0	0	0	0	0	0	0	0.32847	0	0	0	0	0	0	0	0	0	0	0	0	0
305		New.ReferenceOTU5	k__Fungi; unclassified; unclassified; unclassified; unclassified; unclassified; unclassified	0	0	0	0	0	0	0	0	0	0	0	0	0	0	0	0	0	0	0	0	0	0	0	0	0	0	0	0	0	0	0	0	0	0	0	0	0	0	0	0	0	0.783047	0	0	0	0
306	JF497127		k__Fungi; p__unidentified; c__unidentified; o__unidentified; f__unidentified; g__unidentified; s__unculturedfungus	0	0	0	0	0	0	0	0	0	0	0.0525518	0	0.211846	0.00935218	0	0	0	0.00151	0.00156243	0.0972386	0	0	0	0	0.00704292	0	0	0	0	0	0	0	0	0	0	0.000934772	0.000381045	0	0	0	0.531976	0	0	0	0	0
307		New.ReferenceOTU1788	k__Fungi; unclassified; unclassified; unclassified; unclassified; unclassified; unclassified	0	0	0	0	0	0	0	0	0	0	0	0	0	0	0	0	0	0	0	0	0	0	0.330122	0	0	0	0	0.000184934	0	0	0	0.432601	0	0	0	0	0	0	0	0	0	0.0775492	0	0	0	0
308	FJ440870		k__Fungi; p__Ascomycota; c__Leotiomycetes; o__Helotiales; f__unidentified; g__unidentified; s__unculturedCadophora	0.00129539	0	0	0	0	0	0	0	0	0	0	0	0	1.50786	0	0	0	0	0	0	0.270265	0.110604	0	0	0	0	0	0	0	0	0	0	0	0	0	0	0	0	0	0	0	0	0	0	0	0
309	AB520277		k__Fungi; p__unidentified; c__unidentified; o__unidentified; f__unidentified; g__unidentified; s__unculturedfungus	0	0	0	0	0	0	0	0	0	0	0	1.14295	0	0	0	0	0	0	0	0	0	0	0	0	0	0	0	0	0	0	0	0	0	0	0	0	0	0	0	0	0	0	0	0	0	0
310		New.ReferenceOTU1218	k__Fungi; unclassified; unclassified; unclassified; unclassified; unclassified; unclassified	0	0	0	0	0	0	0	0	0	0	0	0	0	0	0	0	0	0	0	0.73592	0	0	0	0	0	0	0	0	0	0	0	0.0024	0	0	0	0.000934772	0	0	0	0	0.000509555	0	0	0	0	0
311	GQ376081		k__Fungi; p__Ascomycota; c__Saccharomycetes; o__Saccharomycetales; f__Saccharomycetaceae; g__Nakaseomyces; s__Candida_glabrata	0	0	0	0	0	0	0	0	0	0	0	0	0	0	0	0	0	0	0	0	0	0	0	0	0	0	0	0	0	0	0	0	0	0	0	0	0	0	0	0	0	0	0	0	0	0
312		New.ReferenceOTU666	k__Fungi; unclassified; unclassified; unclassified; unclassified; unclassified; unclassified	0	0.0468669	0	0.00608952	0.00102727	0.0145816	0.00165608	0.00043634	0.00576206	0.000525562	0.00169522	0.00833053	0.000849935	0	0	0	0	0.0498301	0.0734341	0.0464094	0.020494	0	0.0192571	0	0	0.00271892	0.0109383	0.00147948	0.00186352	0.00142665	0	0	0	0.000957472	0	0.0112173	0.0198144	0	0.0695507	0.0167018	0	0	0	0	0	0
313		New.ReferenceOTU534	k__Fungi; unclassified; unclassified; unclassified; unclassified; unclassified; unclassified	0	0	0	0	0	0	0	0	0	0	0	0	0	0	0.00268619	0	0	0	0.00781213	0.00220997	0	0	0	0	0	0	0	0	0	0	0	0	0	0	0	1.52555	0.334177	0	0	0	0	0.0262201	0.108517	0	0	0
314		New.ReferenceOTU1080	k__Fungi; p__Ascomycota; c__Eurotiomycetes; o__Eurotiales; f__Trichocomaceae; unclassified; unclassified	0.00185055	0	0	0	0	0.00463959	0.00184009	0	0.000174608	0.000350375	0	0	0.000212484	0.00575519	0.00604392	0	0	0	0.000781213	0	0.000640439	0	0	0.00325757	0.00165716	0.000906306	0.00240643	0	0.00242258	0	0.00258098	0.0002	0.0427461	0	0	0.0476734	0	0	0.0054095	0	0.006879	0.00133322	0.00321191	0	0.000162458	0.00373786
315		New.ReferenceOTU1677	k__Fungi; p__Ascomycota; c__Eurotiomycetes; o__Onygenales; f__Onygenaceae; g__Chrysosporium; s__Chrysosporium_inops	0	0	0	0	0	0	0	0	0	0	0	0	0	0	0	0	0	0	0	0	0	0	0	0.000148071	0.441011	0	0	0	0	0	0	0	0	0	0	0	0	0	0	0	0	0	0	0	0	0
316		New.ReferenceOTU236	k__Fungi; unclassified; unclassified; unclassified; unclassified; unclassified; unclassified	0	0	0	0.455298	0	0	0	0	0	0	0	0	0	0	0	0	0	0	0	0	0	0	0.000343877	0	0	0	0	0	0	0	0	0	0	0	0	0	0	0	0	0.00606114	0	0.00288865	0	0	0	0
317		New.ReferenceOTU172	k__Fungi; p__Ascomycota; c__Dothideomycetes; o__Botryosphaeriales; f__Botryosphaeriaceae; g__Lasiodiplodia; s__Lasiodiplodia_theobromae	0	0	0	0	0	0	0	0	0	0	0	0	0	0	0	0	0	0	0	0	0	0	0	0	0	0	0	0	0	0	0	0	0	0	0	0	0	0	0	0	0	0	0	0	0	0
318		New.ReferenceOTU1112	k__Fungi; unclassified; unclassified; unclassified; unclassified; unclassified; unclassified	0	0	0	0	0	0	0	0	0	0	0	0	0	0	0	0	0	0	0	0	0	0	0	0	0	0	0	0	0	0	0	0	0	0	0	0	0	0	0	0	0	0.722829	0	0	0.000162458	0
319	EF175899		k__Fungi; p__Ascomycota; c__Saccharomycetes; o__Saccharomycetales; f__Pichiaceae; g__Pichia; s__Pichia_burtonii	0	0	0	0	0	0	0	0	0	0	0	0	0	0	0	0	0	0	0.000781213	0	0	0	0	0	0	0	0	0	0	0	0	0	0	0	0	0	0.217577	0	0	0	0	0	0	0	0	0
320		New.ReferenceOTU824	k__Fungi; unclassified; unclassified; unclassified; unclassified; unclassified; unclassified	0.00629188	0.0305451	0	0.000141617	0.0315518	0	0	0	0.174957	0.0401179	0	0	0.000212484	0	0	0	0	0	0	0	0	0	0	0.000148071	0	0.0032627	0.000145844	0	0	0	0	0	0	0	0	0.000934772	0	0.000231769	0	0	0	0	0	0	0	0
321		New.ReferenceOTU1543	k__Fungi; unclassified; unclassified; unclassified; unclassified; unclassified; unclassified	0	0	0	0	0	0	0	0	0	0	0.244536	0	0.0384596	0.00863278	0.00268619	0.000946262	0	0	0.00156243	0.0895038	0	0	0.0182255	0	0.0611077	0	0	0	0	0	0	0	0	0	0.000615112	0.000934772	0.000381045	0.00625775	0	0	0	0.0308863	0.0922276	0.00493682	0.000162458	0.00635436
322		New.ReferenceOTU1141	k__Fungi; p__Ascomycota; c__Eurotiomycetes; o__Eurotiales; f__Trichocomaceae; g__Emericella; s__Emericella_nidulans	0	0	0	0	0	0	0	0	0	0	0	0	0	0.0151074	0	0	0	0	0	0	0	0	0	0.472939	0	0	0	0	0	0	0	0	0	0	0	0	0	0	0	0	0	0	0	0	0	0
323		New.ReferenceOTU122	k__Fungi; p__Ascomycota; c__Sordariomycetes; o__Hypocreales; f__Nectriaceae; unclassified; unclassified	0	0	0	0	0	0	0	0	0	0	0	0	0	0	0	0	0	0	0	0	0	0	0	0	0	0	0	0	0	0	0	0	0	0	0	0	0	0	0	0	0	0	0	0	0	0
324		New.ReferenceOTU127	k__Fungi; p__Ascomycota; c__Eurotiomycetes; o__Eurotiales; f__Trichocomaceae; unclassified; unclassified	0.126948	0.00769457	0.00792584	0	0.000293505	0.0308201	0.0202409	0.00130902	0.000523823	0.00954772	0	0	0	0	0	0	0	0	0	0	0.000640439	0.000686978	0	0	0.106058	0.0230202	0.101143	0.00499323	0	0.000475551	0	0	0	0	0	0	0	0	0	0	0	0	0	0	0	0
325	HQ392786		k__Fungi; p__Basidiomycota; c__Agaricomycetes; o__Corticiales; f__Corticiaceae; g__Rhizoctonia; s__Rhizoctonia_bataticola	0	0	0	0	0	0	0	0	0	0	0	0	0	0	0	0	0	0	0	0	0	0	0	0	0	0	0	0	0	0	0	0	0	0	0	0	0	0	0	0	0	0	0	0	0	0
326	HQ396523		k__Fungi; p__Ascomycota; c__Saccharomycetes; o__Saccharomycetales; f__Saccharomycetaceae; g__Kluyveromyces; s__Kluyveromyces_marxianus	0	0	0	0	0	0	0	0	0	0	0	0	0	0.23884	0	0	0	0	0	0	0	0	0	0	0	0	0	0	0	0	0	0	0	0	0	0	0	0	0	0	0	0	0.613933	0	0	0
327		New.ReferenceOTU1706	k__Fungi; unclassified; unclassified; unclassified; unclassified; unclassified; unclassified	0	0	0	0	0	0	0	0	0	0	0	0	0	0	0	0.000473131	0	0	0	0	0	0	0	0	0	0	0	0	0	0	0	0	0	0	0	0	0	0.00394006	0	0	0	0	0	0	0	0
328	AF444385		k__Fungi; p__Basidiomycota; c__Tremellomycetes; o__Filobasidiales; f__Filobasidiaceae; g__Cryptococcus; s__Cryptococcus_sp_CBS_8355	0	0	0	0	0	0	0	0	0	0	0	0	0	0	0	0	0	0	0	0	0	0	0	0	0	0	0	0	0	0	0	0	0	0	0	0	0	0	0	0	0	0	0	0	0	0
329	AF178407		k__Fungi; p__Ascomycota; c__Sordariomycetes; o__Hypocreales; f__Nectriaceae; g__Fusarium; s__Fusarium_solani_f_batatas	0	0	0	0	0	0	0	0	0	0	0	0	0	0	0	0	0	0	0	0	0	0	0	0	0	0	0	0	0	0	0	0	0	0	0	0	0	0	0	0	0	0	0	0	0	0
330		New.ReferenceOTU613	k__Fungi; p__Basidiomycota; c__Tremellomycetes; o__Tremellales; f__Exidiaceae; unclassified; unclassified	0	0	0	0	0	0	0	0	0	0	0	0	0	0	0	0	0	0	0	0	0	0	0	0	0	0	0	0	0	0	0	0	3.47143	0	0	0	0	0	0	0	0	0	0	0	0	0
331	FJ478095		k__Fungi; p__Basidiomycota; c__Agaricomycetes; o__Agaricales; f__Psathyrellaceae; g__Psathyrella; s__Psathyrella_artemisiae	0	0	0	0	0	0	0	0	0	0	0	0	0	0	0	0.0141939	0	0	0.000781213	0	0	0	0	0	0	0	0	0	0	0	0	0	0	0	0	0.242106	0	0	0	0	0	0	0	0	0	0
332	AY700129		k__Fungi; p__unidentified; c__unidentified; o__unidentified; f__unidentified; g__unidentified; s__fungal_endophyte_sp_CEY_10	0	0	0	0	0	0	0	0	0	0	0	0	0	0	0	0	0	0	0	0	0	0	0	0	0	0	0	0	0	0	0	0	0	0	0	0	0	0	0	0	0	0	0	0	0	0
333	FJ613038		k__Fungi; p__unidentified; c__unidentified; o__unidentified; f__unidentified; g__unidentified; s__fungal_sp_ARIZ_B438cB	0	0	0	0	0	0	0	0	0	0	0	0	0	0	0	0	0	0	0	0	0	0	0	0	0	0	0	0	0	0	0	0	0	0	0	0	0	0	0	0	0	0	0	0	0	0
334		New.CleanUp.ReferenceOTU473528	k__Fungi; unclassified; unclassified; unclassified; unclassified; unclassified; unclassified	0	0	0	0.000141617	0.000146753	0	0	0	0.000349216	0.000175187	0	0	0	0.0129492	0.00805856	0.000946262	0.00364786	0.00100667	0.00468728	0.0419894	0	0	0	0.000296142	0	0	7.29222e-05	0	0	0.000237775	0	0	0.0179984	0.00574483	0.00369067	0.00560863	0.0041915	0.00231769	0.0239564	0.00606114	0.016051	0.0139988	0.0215657	0.0063253	0.00519866	0.0414902
335		New.ReferenceOTU1471	k__Fungi; p__Basidiomycota; c__Incertae_sedis; o__Malasseziales; f__unidentified; g__unidentified; s__unculturedMalassezia	0	0	0.0111996	0.0526814	0	0	0	0	0.00698431	0	0	0	0.135565	0	0	0.090368	0.0202659	0	0	0.00994486	0	0	0	0.0530095	0	0	0	0	0	0	0	0	0	0.000638315	0.0172231	0.00747817	0.397049	0	0	0	0	0	0	0	0	0
336		New.ReferenceOTU290	k__Fungi; p__Ascomycota; c__Eurotiomycetes; o__Chaetothyriales; f__Herpotrichiellaceae; g__unidentified; s__Herpotrichiellaceae_sp_KH00305	0	0	0	0	0	0	0	0	0	0	0	0	0	0.194957	0	0	0.0251297	0	0.156243	0	0	0	0	0	0	0	0	0	0	0	0	0	0	0	0	0.00186954	0.000381045	0	0	0	0	0	0	0.251315	0	0
337	DQ092508		k__Fungi; p__Ascomycota; c__Eurotiomycetes; o__Eurotiales; f__Trichocomaceae; g__Eupenicillium; s__Eupenicillium_sp_HKA22	0	0	0	0	0	0	0	0	0	0	0	0	0	0	2.00792	0	0	0	0	0	0	0	0	0	0	0	0	0	0	0	0	0	0	0	0.000615112	0	0	0	0	0	0	0	0	0	0	0
338		New.ReferenceOTU12	k__Fungi; p__Ascomycota; c__Saccharomycetes; o__Saccharomycetales; f__Saccharomycetaceae; g__Nakaseomyces; s__Candida_glabrata	0	0	0	0	0	0	0	0	0	0	0	0	0	0	0	0	0	0	0	0	0	0	0	0	0	0	0	0	0	0	0	0	0	0	0	0	0	0	0	0	0	0	0	0	0	0
339		New.ReferenceOTU1318	k__Fungi; unclassified; unclassified; unclassified; unclassified; unclassified; unclassified	0	0.00116584	0.000516903	0.00141617	0.00293505	0.000994197	0.000552026	0.00087268	0.00139686	0.000613156	0.000423805	0.00133288	0.00382471	0.0100716	0.00537237	0.000473131	0.00324254	0.00402668	0.0101558	0.128178	0	0.00103047	0	0.000888427	0.00145001	0.00126883	0.000583377	0.000739738	0.00223622	0	0.000234634	0.000800002	0.0179984	0.00574483	0.00184534	0.0299127	0.0137176	0.00324476	0.010819	0.00633052	0.0112102	0.00999918	0.0176655	0.00339406	0.00519866	0.0377524
340	FJ224103		k__Fungi; p__Ascomycota; c__Sordariomycetes; o__Sordariales; f__Lasiosphaeriaceae; g__Podospora; s__Podospora_sp_3169	0	0	0	0	0	0	0	0.0178899	0	8.75937e-05	0.225888	0	0	0.0374087	0.0100732	0	0.00526913	0.0629168	0.0578098	0.00110498	0	0	0	0	0	0.0708731	0	0	0.161381	0	0	0	0	0	0.0178383	0	0	0	0	0	0	0	0.00435902	0	0	0.00317718
341	FJ455031		k__Fungi; p__Basidiomycota; c__Agaricomycetes; o__Polyporales; f__Podoscyphaceae; g__unidentified; s__unculturedCyphellostereum	0	0	0	0	0	0	0	0	0	0	0	0	0	0	0	0	0	0	0	0	0	0	0	0	0	0	0	0	0	0	0	0	0	0	0	0	0	0	0	0	0	0	0	0	0	0
342		New.ReferenceOTU1434	k__Fungi; p__Ascomycota; c__Eurotiomycetes; o__Eurotiales; f__Trichocomaceae; unclassified; unclassified	0.000370111	0	0	0	0	0	0.00846439	0	0.0239213	0	0	0	0	0	0	0	0	0	0	0	0.000320219	0	0	0	0	0	0	0	0	0	0	0	0	0	0	0	0	0	0	0	0	0	0	0	0	0
343		New.ReferenceOTU1059	k__Fungi; unclassified; unclassified; unclassified; unclassified; unclassified; unclassified	0	0	0	0	0	0	0	0	0	0	0	0	0	0	0	0	0	0	0	0	0	0	0	0	0	0	0	0	0	0	0	0	0	0	0	0	0	0	0	0	0	0	0	0	0	0
344	GU721906		k__Fungi; p__unidentified; c__unidentified; o__unidentified; f__unidentified; g__unidentified; s__unculturedfungus	0	0	0	0	0	0	0	0	0	0	0	0	0	0	0	0	0	0	0	0	0	0	0	0	0	0	0	0	0	0	0	0	0	0	0	0	0	0	0	0	0	0	0	0	0	0
345	JN712487		k__Fungi; p__Ascomycota; c__Dothideomycetes; o__Dothideales; f__Dothioraceae; g__Aureobasidium; s__Aureobasidium_leucospermi	0	0	0	0	0	0	0	0.00087268	0	0	0	0	0	0	0	0	0	0	0.0281237	0	0	0.000343489	0	0	0	0	0	0.00147948	0	0	0	0	0	0	0	0	0	0	0	0	0	0	0	0	0	0
346		New.ReferenceOTU537	k__Fungi; unclassified; unclassified; unclassified; unclassified; unclassified; unclassified	0	0	0	0	0	0	0	0	0	0	0	0	0	0	0	0	0	0	0	0	0	0	0	0	0	0.512607	0	0	0	0	0	0	0	0	0	0	0	0	0	0	0	0	0	0	0	0
347		New.CleanUp.ReferenceOTU121092	k__Fungi; unclassified; unclassified; unclassified; unclassified; unclassified; unclassified	0.00185055	0.0130574	0	0.00269072	0.00058701	0.001657	0.000368017	0	0	0.000963531	0	0	0	0	0	0	0.00364786	0.00100667	0.0664031	0.0154698	0.00608417	0.000343489	0.00171938	0	0.00103572	0.00199387	0.00284396	0	0	0	0	0.001	0	0.000638315	0	0.00560863	0.0228627	0.000231769	0.00231836	0.00215507	0.000254778	0	0.00160595	0	0.000812291	0.000934464
348		New.ReferenceOTU524	k__Fungi; p__Ascomycota; c__Saccharomycetes; o__Saccharomycetales; f__Saccharomycetaceae; g__Nakaseomyces; s__Candida_glabrata	0	0	0	0	0	0	0	0	0	0	0	0	0	0	0	0	0	0	0	0	0	0	0	0	0	0	0	0	0	0	0	0	0	0	0	0	0	0	0	0	0	0	0	0	0	0
349		New.ReferenceOTU610	k__Fungi; unclassified; unclassified; unclassified; unclassified; unclassified; unclassified	0.00518155	0.000466337	0	0	0	0	0	0	0	0	0	0	0	0	0.0315627	0	0.000405318	0	0	0.0342545	0.000320219	0.0188919	0.00859691	0.0128822	0.0126358	0.109663	0	0	0.000372704	0	0.0140781	0	0.032622	0.0105322	0	0.000934772	0.0849731	0.00301299	0	0	0	0.000222204	0	0.000154276	0.0456508	0.145216
350	JF823647		k__Fungi; p__Ascomycota; c__unidentified; o__unidentified; f__unidentified; g__unidentified; s__unculturedAscomycota	0	0	0	0	0	0	0	0	0	0	0	0	0	0	0	0	0	0	0	0	0	0	0	0	0	0	0	0	0	0	0	0	0	0	0	0	0	0	0	0	0	0	0	0	0	0
351		New.ReferenceOTU1149	k__Fungi; unclassified; unclassified; unclassified; unclassified; unclassified; unclassified	0	0	0	0.381232	0	0	0	0.00043634	0	0	0	0	0	0	0	0	0	0	0	0	0	0	0	0	0	0	0	0	0	0	0	0	0	0	0	0	0.000381045	0	0	0	0	0	0	0	0	0
352		New.ReferenceOTU1097	k__Fungi; p__Ascomycota; unclassified; unclassified; unclassified; unclassified; unclassified	0	0	0	0	0	0	0	0	0	0	0	0	0	0	0	0	0	0	0	0	0	0	0	0	0	0	0	0	0	0	0	0	0	0	0	0	0	0	0	0	0	0	0	0	0	0
353	AB540570		k__Fungi; p__Ascomycota; c__Sordariomycetes; o__Hypocreales; f__Incertae_sedis; g__Acremonium; s__Acremonium_brachypenium	0	0	0	0	0	0	0	0	0	0	0	0	0	0	0	0	0	0	0	0	0	0	0	0	0	0	0	0	0	0.635336	0	0.0002	0	0	0	0	0	0	0	0	0	0	0	0	0	0
354		New.ReferenceOTU539	k__Fungi; unclassified; unclassified; unclassified; unclassified; unclassified; unclassified	0	0	0	0	0	0	0	0	0	0	0	0	0	0	0	0	0	0	0	0	0	0	0	0.39535	0	0	0	0	0.000186352	0	0.000234634	0	0	0	0	0	0	0	0	0	0	0	0	0	0	0
355		New.ReferenceOTU1388	k__Fungi; unclassified; unclassified; unclassified; unclassified; unclassified; unclassified	0	0	0	0.375851	0	0	0	0	0	0	0	0	0	0	0	0	0	0	0	0	0	0	0	0	0	0	0	0	0	0	0	0	0	0	0	0	0	0	0	0	0	0	0	0	0	0
356		New.ReferenceOTU84	k__Fungi; p__Ascomycota; c__Eurotiomycetes; o__Eurotiales; f__Trichocomaceae; g__Emericella; unclassified	0	0	0	0	0	0	0.000184009	0	0	0	0	0.000333221	0	0	0	0	0	0	0	0	0	0	0	0.391796	0.000207145	0	0	0	0.000186352	0	0	0	0	0	0	0.000934772	0	0	0	0	0	0	0	0	0	0
357		New.ReferenceOTU1761	k__Fungi; p__Basidiomycota; c__Incertae_sedis; o__Malasseziales; unclassified; unclassified; unclassified	0.00240572	0.000699506	0	0.000566467	0	0	0.00239211	0	0.00646049	0	0.0366591	0.13862	0.00318726	0.00863278	0.00470083	0	0	0.00151	0.265613	0.0232047	0	0.00549583	0.0058459	0	0.00165716	0.00145009	0	0	0.013231	0.0563528	0.00328488	0	0.00224979	0	0.00307556	0.0336518	0.0365803	0	0.156103	0.00067346	0	0.0211094	0.0073415	0.00617102	0.000974749	0.00280339
358		New.ReferenceOTU973	k__Fungi; unclassified; unclassified; unclassified; unclassified; unclassified; unclassified	0	0	0	0	0	0	0	0	0	0	0	0	0	0	0	0	0	0.0558701	0	2.78567	0	0	0	0	0	0	0	0	0	0	0	0	0	0	0	0	0.00114314	0	0	0	0	0	0	0	0	0
359		New.ReferenceOTU637	k__Fungi; p__Ascomycota; c__Dothideomycetes; o__Capnodiales; f__Mycosphaerellaceae; g__Cladosporium; unclassified	0	0	0	0	0	0	0	0	0	0	0	0	0	0	0	0	0	0	0	0	0	0	0	0	0	0	0	0	0	0	0	0	0	0	0	0	0	0	0	0	0	0.000222204	0	0.186211	0	0
360	AB259861		k__Fungi; p__Ascomycota; c__Eurotiomycetes; o__Eurotiales; f__Trichocomaceae; g__Aspergillus; s__Aspergillus_unguis	0	0	0	0	0	0	0	0	0	0	0	0.000666442	0	0	0	0	0	0	0	0	0.000320219	0	0.000343877	0.299992	0	0	0	0	0.000372704	0	0	0	0.517453	0	0	0	0	0	0	0	0	0	0	0	0	0
361	JN660819		k__Fungi; p__Ascomycota; c__Sordariomycetes; o__Xylariales; f__Xylariaceae; g__Hypoxylon; s__Hypoxylon_anthochroum	0	0	0	0	0	0	0	0.379616	0	0	0	0	0	0	0	0	0	0	0	0	0	0	0	0	0	0	0	0	0	0	0	0	0	0	0	0	0	0	0	0	0	0	0	0	0	0
362	HM231356		k__Fungi; p__Ascomycota; c__Eurotiomycetes; o__Eurotiales; f__Trichocomaceae; g__unidentified; s__unculturedAspergillus	0	0	0	0	0	0	0	0	0	0	0	0	0	0	0	0	0	0	0	0	0	0	0	0	0	0	0	0	0	0.61988	0	0	0	0	0	0	0	0	0	0	0	0	0	0	0	0
363	HQ610504		k__Fungi; p__Ascomycota; c__Dothideomycetes; o__Incertae_sedis; f__Incertae_sedis; g__Rhizopycnis; s__Rhizopycnis_vagum	0	0	0	0	0	0	0	0	0	0	0	0	0	0	0	0	0	0	0	0	0	0	0	0	0	0	0	0	0	0	0	0	0	0	0	0	0	0	0	0	0	0	0.596956	0	0.000162458	0
364	FN424106		k__Fungi; p__Basidiomycota; c__Tremellomycetes; o__Tremellales; f__Tremellaceae; g__Bullera; s__Bullera_aff_pseudoalba_IMUFRJ_51953	0	0	0	0	0	0	0	0	0	0	0.550947	0	0	0	0	0	0	0	0	0	0	0	0	0	0	0	0	0	0	0	0	0	0	0	0	0	0	0	0	0	0	0	0	0	0	0
365		New.ReferenceOTU1426	k__Fungi; p__Ascomycota; c__Dothideomycetes; o__Pleosporales; f__Pleosporaceae; unclassified; unclassified	0	0.000699506	0	0	0.000146753	0	0.000552026	0	0.00104765	0.000350375	0	0	0	0.000719399	0	0	0	0	0	0	0	0	0	0	0	0	0	0	0	0	0	0	0	0	0	0	0	0	0.000772786	0	0	0	0	0	0	0
366		New.ReferenceOTU797	k__Fungi; p__Ascomycota; c__Sordariomycetes; o__Hypocreales; f__Nectriaceae; g__Fusarium; unclassified	0	0	0	0	0	0	0	0	0	0	0.00084761	0.000333221	0.000424968	0	0	0	0	0	0	0.00552492	0	0	0.00171938	0	0	0	0.000218767	0	0.00111811	0.00118888	0.000469269	0.000600001	0.0011249	0	0	0.00467386	0	0.088072	0.00231836	0.000269384	0.000254778	0.00999918	0.000229422	0	0	0
367	GU721574		k__Fungi; p__unidentified; c__unidentified; o__unidentified; f__unidentified; g__unidentified; s__unculturedfungus	0.0016655	0.000233169	0	0	0	0	0	0.00261804	0.000698431	0.00473006	0.0506447	0.0326557	0.0178486	0.00359699	0	0	0	0	0.032811	0.00220997	0	0.000343489	0.00309489	0.00118457	0	0.00163135	0	0.000739738	0.146659	0.109852	0.0103239	0	0.00337469	0	0.00123022	0	0.00228627	0.00139061	0.0139101	0	0.000509555	0.0168875	0.0137653	0.000462827	0.000162458	0.00373786
368		New.ReferenceOTU895	k__Fungi; unclassified; unclassified; unclassified; unclassified; unclassified; unclassified	0	0	0	0	0	0	0	0	0	0	0	0	0	0	0	0	0	0	0	0	0	0	0	0	0	0	0	0	0	0	0	0	0	0	0	0	0	0	1.97369	0	0	0	0	0	0	0
369		New.ReferenceOTU1333	k__Fungi; unclassified; unclassified; unclassified; unclassified; unclassified; unclassified	0	0.00279802	0	0.00467335	0	0	0	0	0.000523823	0.000175187	0.00339044	0	0	0.0963994	0.000671547	0	0.00121595	0.00654335	0	0	0	0.00103047	0	0	0.000621435	0.0331708	0.00357319	0.000369869	0.000559056	0	0	0	0.0314971	0.000319157	0.0153778	0	0.0434392	0.000463537	0.00309114	0.0137386	0.000254778	0.000666612	0.000917688	0	0.0313544	0.00168204
370	EF652046		k__Fungi; p__Ascomycota; c__Eurotiomycetes; o__Eurotiales; f__Trichocomaceae; g__Aspergillus; s__Aspergillus_vitricola	0	0	0	0	0	0	0	0	0.441059	0	0	0	0	0	0	0	0	0	0	0	0	0	0	0	0	0	0	0	0	0	0	0	0	0	0	0	0	0	0	0	0	0	0	0	0	0
371		New.ReferenceOTU1419	k__Fungi; p__Basidiomycota; c__Incertae_sedis; o__Malasseziales; f__unidentified; g__unidentified; s__unculturedMalassezia	0	0.00396387	0.0111996	0.0198263	0	0	0	0.00043634	0.0104765	0	0	0	0.201222	0	0.0772279	0.00946262	0.0397211	0	0	0	0.000640439	0	0	0.000444213	0	0	0	0	0.000186352	0	0	0.0018	0	0.000319157	0.0399823	0	0.312838	0	0	0	0	0	0	0	0	0
372		New.ReferenceOTU1048	k__Fungi; p__Ascomycota; c__Dothideomycetes; o__Pleosporales; f__Pleosporaceae; g__Cochliobolus; s__Cochliobolus_sp_wcy02	0	0.00559605	0	0	0.000440258	0.000331399	0.00128806	0.00087268	0.00261912	0.00227744	0.000635708	0.00166611	0.000424968	0.000719399	0	0	0	0.00302001	0.00390607	0.00552492	0.000320219	0.000343489	0.00103163	0.000444213	0.000207145	0.000181261	7.29222e-05	0.00240415	0.000372704	0.000475551	0.000234634	0.000400001	0.0011249	0	0	0.00934772	0.00685882	0.000231769	0.0054095	0.00148161	0.000254778	0.000666612	0.000688266	0	0.000649833	0.00112136
373		New.ReferenceOTU828	k__Fungi; p__Ascomycota; c__Dothideomycetes; o__Pleosporales; f__Pleosporaceae; g__Setosphaeria; s__Setosphaeria_rostrata	0.00462638	0.00396387	0.00465212	0	0.309208	0.00927917	0.00165608	0.00174536	0.000698431	0.0134894	0	0	0	0	0	0	0	0	0	0	0	0	0.000343877	0	0.0107715	0.00163135	0.00218767	0.00943166	0	0	0	0	0	0	0	0	0	0	0	0	0	0	0	0	0	0
374		New.ReferenceOTU1644	k__Fungi; p__Basidiomycota; c__Agaricomycetes; unclassified; unclassified; unclassified; unclassified	0	0	0	0	0	0	0	0	0	0	0	0	0	0	0	0	0	0	0	0	0	0	0	0	0	0	0	0	0	0	0	0	0	0	0	0	0	0	0	0	0	0	0	0	0	0
375		New.ReferenceOTU1653	k__Fungi; p__Ascomycota; c__Sordariomycetes; unclassified; unclassified; unclassified; unclassified	0	0	0	0	0	0	0	0	0	0	0	0	0	0	0	0	0	0	0	0	0	0	0	0	0	0	0	0	0	0	0	0	0	0	0	0	0	0	0	0	0	0	0	0	0	0
376	FJ395220		k__Fungi; p__Ascomycota; c__Dothideomycetes; o__Botryosphaeriales; f__Botryosphaeriaceae; g__Macrophomina; s__Macrophomina_phaseolina	0	0	0	0	0	0	0	0	0	0	0	0	0	0	0	0	0	0	0	0	0	0	0	0	0	0	0	0	0	0	0	0	0	0	0	0	0	0	0	0	0	0	0	0	0	0
377		New.ReferenceOTU1769	k__Fungi; p__Ascomycota; unclassified; unclassified; unclassified; unclassified; unclassified	0	0	0	0	0	0	0	0	0	0	0	0	0	0	0	0	0	0	0	0	0	0	0	0	0	0	0	0	0	0	0	0	0	0	0	0	0	0	0	0	0	0	0	0	0	0
378		New.ReferenceOTU843	k__Fungi; p__Basidiomycota; c__Agaricomycetes; o__Russulales; f__Stereaceae; g__Gloeomyces; s__Gloeomyces_graminicola	0	0	0	0	0	0	0	0	0	0	0	0	0	0	0	0	0	0	0	0	0	0	0	0	0	0	0	0	0	0	0	0	0	0	0	0	0	0	0	0	0	0.533289	0	0	0	0
379		New.ReferenceOTU1194	k__Fungi; unclassified; unclassified; unclassified; unclassified; unclassified; unclassified	0.00351605	0.0100263	0	0	0	0	0	0	0.00576206	8.75937e-05	0	0	0.00169987	0.115104	0.00537237	0	0	0	0	0.00110498	0.0169716	0.000686978	0.000343877	0.000296142	0.00725007	0.0145009	0.00649007	0	0	0.0168821	0	0.0002	0	0	0.00676623	0.000934772	0.000381045	0	0.0347754	0.0316526	0	0	0	0.00107993	0	0.000186893
380		New.CleanUp.ReferenceOTU38436	k__Fungi; p__Ascomycota; c__Dothideomycetes; o__Pleosporales; f__unidentified; g__unidentified; s__Pleosporales_sp_VegaE3_53	0	0	0	0	0	0	0	0	0	0	0	0	0	0	0	0	0	0	0	0	0	0	0	0	0	0	0	0	0	0	0	0	0	0	0	0	0	0	0	0	0	0	0	0	0	0
381	HQ433214		k__Fungi; p__Basidiomycota; c__unidentified; o__unidentified; f__unidentified; g__unidentified; s__unculturedBasidiomycota	0.000925277	0.000466337	0.00620283	0.00467335	0	0	0.00184009	0.00087268	0.0022699	0.0283804	0.0701397	0.0243251	0.000637452	0.00647459	0.00268619	0.000946262	0	0.00352334	0.00546849	0.00331495	0.00352241	0.000343489	0.0137551	0.002073	0.00890723	0	0	0	0.079945	0.0142665	0.00211171	0	0.0404963	0.00127663	0.000615112	0.0243041	0.0236248	0	0.0440488	0.010506	0.000764333	0.0213316	0.00596497	0.000154276	0	0.00224271
382		New.ReferenceOTU590	k__Fungi; p__Basidiomycota; c__Incertae_sedis; o__Malasseziales; f__unidentified; g__unidentified; s__unculturedMalassezia	0	0.00443021	0.00809814	0.0320054	0	0	0	0.00043634	0.0167624	0.0142778	0.00211903	0	0.0858435	0.000719399	0.00604392	0.00283879	0.00162127	0.000503335	0.00546849	0.00552492	0.0124886	0.000343489	0	0.0235433	0	0	0	0.000369869	0.00298163	0.000237775	0	0.0012	0	0.0268092	0.0319858	0	0.312076	0	0	0	0	0	0	0	0	0
383		New.ReferenceOTU292	k__Fungi; unclassified; unclassified; unclassified; unclassified; unclassified; unclassified	0.00610683	0	0	0	0	0	0	0	0	0	0	0	0	0	0	0	0	0	0	0	0.731701	0	0	0	0	0.000181261	0	0	0	0	0	0.0002	0	0	0	0	0	0	0	0	0	0	0	0	0	0
384	GU721774		k__Fungi; p__unidentified; c__unidentified; o__unidentified; f__unidentified; g__unidentified; s__unculturedfungus	0	0	0.340467	0	0	0	0	0	0	0	0	0	0	0	0	0	0	0	0	0	0	0	0	0	0	0	0	0	0	0	0	0	0	0	0	0	0	0	0	0	0	0	0	0	0	0
385		New.ReferenceOTU864	k__Fungi; p__Ascomycota; c__Dothideomycetes; o__Pleosporales; f__Pleosporaceae; g__Cochliobolus; s__Cochliobolus_ravenelii	0	0	0	0	0	0	0	0	0	0	0	0	0	0	0	0	0	0	0	0	0	0	0	0	0	0	0	0	0	0	0	0	0	0	0	0	0	0	0	0	0	0	0	0	0	0
386		New.ReferenceOTU1433	k__Fungi; p__Ascomycota; unclassified; unclassified; unclassified; unclassified; unclassified	0	0	0	0	0	0	0	0	0	0	0	0	0	0	0	0	0	0	0	0	0	0	0	0	0	0	0	0	0	0	0	0	0	0	0	0	0	0	0	0	0	0.513291	0	0	0	0
387		New.ReferenceOTU457	k__Fungi; unclassified; unclassified; unclassified; unclassified; unclassified; unclassified	0	0	0	0	0	0	0	0	0	0	0	0	0	0	0	0	0	0	0.00937456	0	0	0	0	0	0	0	0	0	0.392085	0	0	0	0	0	0	0.0644992	0.0106693	0	0	0	0	0	0.00390017	0	0	0
388		New.ReferenceOTU982	k__Fungi; p__Ascomycota; c__Eurotiomycetes; o__Eurotiales; f__Trichocomaceae; g__Emericella; s__Emericella_nidulans	0.00647694	0	0.0120611	0	0	0.0579948	0.0932923	0	0	0	0	0.00166611	0.000212484	0.00359699	0.235713	0	0	0	0.0773401	0.00110498	0	0.0185484	0	0	0.131537	0	0	0	0	0	0.0129049	0	0	0	0	0.000934772	0.00342941	0	0	0	0.050446	0	0	0	0.000649833	0
389	GQ153263		k__Fungi; p__Ascomycota; c__Dothideomycetes; o__unidentified; f__unidentified; g__unidentified; s__Dothideomycetes_sp_11381	0	0	0	0	0	0	0	0	0	0	0	0	0	0	0	0	0	0	0	0	0	0	0	0	0	0	0	0	0	0	0	0	0	0	0	0	0	0	0	0	0	0	0	0	0	0
390	AB462758		k__Fungi; p__Ascomycota; c__Sordariomycetes; o__Incertae_sedis; f__Apiosporaceae; g__Arthrinium; s__Arthrinium_sp_PP071024	0	0	0	0	0	0	0	0	0	0	0	0	0	0	0	0	0	0	0	0	0	0	0	0	0	0	0	0	0.420037	0	0	0	0	0	0	0	0	0	0	0	0	0	0	0	0	0
391	GQ851731		k__Fungi; p__unidentified; c__unidentified; o__unidentified; f__unidentified; g__unidentified; s__unculturedfungus	0	0	0	0	0	0	0.315023	0.151846	0	0	0	0	0	0	0	0	0	0	0.0187491	0.0917137	0	0	0	0	0	0	0	0	0	0	0	0	0	0	0.0461334	0	0.000381045	0	0	0	0	0	0	0	0	0
392		New.ReferenceOTU420	k__Fungi; p__Ascomycota; c__Eurotiomycetes; o__Eurotiales; f__Trichocomaceae; g__Aspergillus; unclassified	0.00111033	0	0.00223991	0.000141617	0.0236272	0.000994197	0	0.00043634	0	8.75937e-05	0.000211903	0	0	0	0	0.000473131	0	0.000503335	0	0	0	0	0.000343877	0	0.000828579	0.00126883	0.000510455	0	0.000186352	0	0	0	0	0	0	0	0	0	0	0	0.0382167	0.00199984	0.0394606	0	0.0344411	0.0409295
393		New.ReferenceOTU440	k__Fungi; p__Ascomycota; c__Saccharomycetes; o__Saccharomycetales; f__Incertae_sedis; g__Candida; unclassified	0	0	0	0	0	0	0	0	0	0	0	0	0	0	0	0	0	0	0	0	0	0	0	0	0.00331432	0	0	0	0	0	0	0	0	0	0	0	0	0	0	0	0	0	0	0	0	0
394		New.ReferenceOTU1400	k__Fungi; p__Ascomycota; c__Sordariomycetes; o__Hypocreales; f__Nectriaceae; unclassified; unclassified	0	0	0	0	0	0	0	0	0	0	0	0	0	0	0	0	0	0	0	0	0	0	0	0	0	0	0	0	0	0	0	0	0	0	0	0	0	0	0	0	0	0	0	0	0	0
395	FR872734		k__Fungi; p__Ascomycota; c__Sordariomycetes; o__Hypocreales; f__Hypocreaceae; g__Trichoderma; s__Trichoderma_sp_BDF22	0	0	0	0	0	0	0	0	0	0	0	0	0.0822313	0	0	0	0	0	0	0	0	0	0.133424	0	0	0	0	0	0	0.245622	0	0	0	0	0	0	0	0	0	0	0	0	0	0	0	0
396	JF436949		k__Fungi; p__Ascomycota; c__Eurotiomycetes; o__Chaetothyriales; f__Herpotrichiellaceae; g__Phialophora; s__Phialophora_sp_JM091015	0	0	0	0	0	0	0	0	0.383439	0	0	0	0	0	0	0	0	0	0	0	0	0	0	0	0	0	0	0	0	0	0	0	0	0	0	0	0	0	0	0	0	0	0	0	0	0
397		New.ReferenceOTU1022	k__Fungi; unclassified; unclassified; unclassified; unclassified; unclassified; unclassified	0	0.000233169	0.000344602	0.000283234	0.000146753	0	0	0.00043634	0.000174608	0	0	0	0.000212484	0.00935218	0.000671547	0.00141939	0.00202659	0.00402668	0.00156243	0.0209947	0	0.000343489	0	0	0	0.000181261	0	0	0	0	0	0.0002	0.00674938	0.00542568	0.000615112	0.00747817	0.00190523	0.00208592	0.0231836	0.01091	0.00993633	0.00844375	0.0185832	0.00431971	0.00714816	0.0364441
398		New.CleanUp.ReferenceOTU361950	k__Fungi; p__Ascomycota; c__Eurotiomycetes; o__Eurotiales; f__Trichocomaceae; g__Aspergillus; unclassified	0.0730968	0.000233169	0.00103381	0	0.000146753	0.0175642	0.00276013	0.00043634	0	0.00175187	0	0	0	0	0	0	0	0	0	0	0	0.00103047	0	0	0.0650435	0.00616288	0.0978616	0	0	0	0	0	0	0	0	0	0	0	0	0	0	0	0	0	0	0
399	HM037668		k__Fungi; p__unidentified; c__unidentified; o__unidentified; f__unidentified; g__unidentified; s__unculturedsoil_fungus	0	0.000233169	0.000344602	0.000141617	0.000146753	0	0.000184009	0.00043634	0.000349216	0.000262781	0	0.714759	0.000849935	0	0	0	0	0	0	0	0	0	0	0	0	0	0	0	0	0	0	0	0	0	0	0	0	0	0	0	0	0	0	0.00293123	0	0
400		New.ReferenceOTU242	k__Fungi; unclassified; unclassified; unclassified; unclassified; unclassified; unclassified	0	0	0.0957993	0.000141617	0	0	0	0	0.000174608	0	0	0	0	0	0.0268619	0	0	0.00100667	0.000781213	0	0	0	0	0.000444213	0	0	0.0006563	0	0	0	0	0	0.0011249	0	0	0.00186954	0.000762091	0	0.000772786	0.000134692	0	0	0	0.000617102	0	0.000186893
401		New.ReferenceOTU1078	k__Fungi; p__Ascomycota; c__Sordariomycetes; o__Hypocreales; f__Nectriaceae; g__Fusarium; unclassified	0	0	0	0	0	0	0	0	0	0	0	0	0	0	0	0	0	0	0	0	0	0	0	0	0	0	0	0	0	0	0	0	0	0	0	0	0	0	0	0	0	0	0	0	0	0
402		New.CleanUp.ReferenceOTU325383	k__Fungi; p__Ascomycota; unclassified; unclassified; unclassified; unclassified; unclassified	0	0	0	0	0	0	0	0	0	0	0	0	0	0	0	0	0	0	0	0.00110498	0	0	0	0	0	0	0	0	0	0	0	0	0	0	0	0	0.000381045	0	0	0	0.000254778	0	0.496699	0	0	0
403	AY373841		k__Fungi; p__Ascomycota; c__Eurotiomycetes; o__Eurotiales; f__Trichocomaceae; g__Aspergillus; s__Aspergillus_caespitosus	0	0	0	0	0	0	0	0	0	0	0	0	0	0	0	0	0	0	0	0	0	0	0	0.0230991	0	0	0	0	0	0	0	0	0	0	0	0	0	0	0	0	0	0	0	0	0	0
404	GU934518		k__Fungi; p__Ascomycota; c__Dothideomycetes; o__Pleosporales; f__Incertae_sedis; g__Stagonosporopsis; s__Stagonosporopsis_cucurbitacearum	0	0	0	0	0	0	0	0	0	0	0.00084761	0	0	0	0	0	0	0	0	0.00110498	0	0	0	0	0	0.000181261	0	0	0.00111811	0	0	0	0	0	0	0	0	0	0	0	0	0.00133322	0.000917688	0	0	0.000373786
405		New.ReferenceOTU3	k__Fungi; unclassified; unclassified; unclassified; unclassified; unclassified; unclassified	0.00240572	0	0	0	0	0	0	0	0	0.0014015	0	0	0	0.010791	0.0194749	0.000473131	0	0	0.00156243	0.197792	0	0.000343489	0.0130673	0	0.0155359	0	0	0	0	0	0	0	0.0011249	0	0	0.00280431	0	0	0.00927343	0	0.0196179	0.0124434	0	0.010645	0	0
406		New.ReferenceOTU1307	k__Fungi; unclassified; unclassified; unclassified; unclassified; unclassified; unclassified	0	0	0	0	0	0	0	0	0	0.027592	0	0	0	0	0.00537237	0	0	0	0	0	0	0	0.528538	0	0	0.0502094	0	0.000369869	0	0	0	0	0	0	0	0	0.000762091	0	0	0	0	0	0.000229422	0	0	0
407	JQ889701		k__Fungi; p__Ascomycota; c__Sordariomycetes; o__Hypocreales; f__Nectriaceae; g__Haematonectria; s__Fusarium_solani	0	0	0	0	0	0	0	0	0	0	0	0	0	0	0	0	0	0	0	0	0	0	0	0	0	0	0	0	0	0	0	0	0	0	0	0	0	0	0	0	0	0	0	0	0	0
408		New.ReferenceOTU113	k__Fungi; p__Ascomycota; c__Eurotiomycetes; o__Eurotiales; f__Trichocomaceae; g__Aspergillus; unclassified	0	0	0	0	0	0	0	0	0	0	0	0	0	0	0	0	0	0	0	0	0	0	0	0	0	0	0	0	0	0	0	0	0	0	0	0	0	0	0	0	0	0	0	0	0	0
409	JF495258		k__Fungi; p__Basidiomycota; c__Tremellomycetes; o__Tremellales; f__Tremellaceae; g__unidentified; s__unculturedBulleromyces	0	0	0.000172301	0	0	0	0	0	0	0	0	0.706096	0	0	0	0	0	0	0	0	0	0	0	0	0	0	0	0	0	0	0	0	0	0	0	0	0	0	0	0	0	0	0	0	0	0
410		New.ReferenceOTU1652	k__Fungi; p__Ascomycota; c__Dothideomycetes; o__Pleosporales; f__Pleosporaceae; g__Cochliobolus; s__Cochliobolus_lunatus	0	0	0	0	0	0	0	0	0	0	0	0	0	0	0	0	0	0	0	0	0	0	0	0	0	0	0	0	0	0	0	0	0	0	0	0	0	0	0	0	0	0	0	0	0	0
411		New.ReferenceOTU251	k__Fungi; p__Ascomycota; unclassified; unclassified; unclassified; unclassified; unclassified	0	0	0	0	0	0	0	0	0	0	0	0	0	0	0	0	0	0	0	0	0	0	0	0	0	0	0	0	0	0	0	0	0	0	0	0	0	0	0	0	0	0	0	0	0	0
412		New.ReferenceOTU316	k__Fungi; p__Ascomycota; c__Sordariomycetes; o__Hypocreales; f__Nectriaceae; g__Fusarium; s__Fusarium_sp_08023	0	0	0	0.00226587	0	0	0	0	0	8.75937e-05	0.000423805	0	0	0	0	0	0.000405318	0	0	0	0	0	0	0	0	0	0	0	0.00130446	0.000475551	0	0	0	0	0	0.00373909	0.000762091	0.0866814	0	0	0	0.0139988	0	0	0	0
413	AF444504		k__Fungi; p__Basidiomycota; c__Microbotryomycetes; o__Sporidiobolales; f__Incertae_sedis; g__Rhodotorula; s__Rhodotorula_marina	0	0	0	0	0	0	0	0	0	0	0.36871	0	0	0	0	0	0	0	0	0	0	0	0	0	0	0	0	0	0	0	0	0	0	0	0	0	0	0	0	0	0	0.0782158	0	0	0	0
414	GU721726		k__Fungi; p__unidentified; c__unidentified; o__unidentified; f__unidentified; g__unidentified; s__unculturedfungus	0	0	0	0	0	0	0	0	0	0	0	0	0	0	0	0	0	0	0	0.453044	0	0	0	0	0	0	0	0	0	0	0	0	0	0	0	0	0.243107	0	0	0	0	0	0	0	0	0
415		New.ReferenceOTU1379	k__Fungi; unclassified; unclassified; unclassified; unclassified; unclassified; unclassified	0	0	0	0	0	0	0.00257612	0	0	0	0	0	0	0	0.00201464	0	0	0	0	0.283981	0	0	0.0175377	0	0	0	0	0	0	0	0	0	0.0832424	0.000319157	0	0.000934772	0	0.000231769	0	0	0.00152867	0	0	0.000154276	0	0.00280339
416		New.ReferenceOTU868	k__Fungi; unclassified; unclassified; unclassified; unclassified; unclassified; unclassified	0	0.00163218	0	0.00523982	0	0	0	0	0	0	0.0080523	0	0.0295353	0.0287759	0.00201464	0	0.00283722	0.00151	0.000781213	0.0198897	0	0	0.0821865	0.0454578	0	0.000362522	0	0.00573297	0	0	0	0	0.0528702	0.00510652	0.00922668	0.00280431	0	0.0127473	0.000772786	0.00121223	0.0585989	0.00288865	0.0458844	0.000462827	0.000324916	0.0368179
417	JF271124		k__Fungi; p__Ascomycota; c__Sordariomycetes; o__Hypocreales; f__Incertae_sedis; g__Ustilaginoidea; s__Ustilaginoidea_virens	0	0	0	0	0	0	0	0	0	0	0	0	0	0	0	0	0	0	0	0	0	0.0432796	0	0	0	0	0	0	0	0	0	0	0	0	0.0246045	0	0	0	0	0	0	0	0	0.0637158	0	0
418	GQ458030		k__Fungi; p__Ascomycota; c__Dothideomycetes; o__Capnodiales; f__Mycosphaerellaceae; g__Cladosporium; s__Cladosporium_cladosporioides	0.00462638	0.000233169	0	0	0	0	0.0115925	0.0165809	0.00261912	0.00254022	0.0230974	0.0523157	0.0106242	0.00791338	0	0.00946262	0	0.00201334	0.0437479	0.0121548	0	0.000343489	0.033356	0.0100688	0.00165716	0.00471279	0.000145844	0.00314389	0.0532967	0.096299	0.00703903	0.00340001	0	0.00127663	0.00184534	0.0476734	0.00609672	0.00208592	0.0154557	0.000808152	0.000254778	0.0195539	0.0188126	0.000771378	0.00113721	0.00541989
419	FJ971842		k__Fungi; p__Ascomycota; c__Dothideomycetes; o__Pleosporales; f__Pleosporaceae; g__Alternaria; s__Alternaria_longissima	0	0	0	0	0	0	0	0	0	0	0	0	0	0	0	0	0	0	1.58352	0	0	0	0	0	0	0	0	0	0	0	0	0	0	0	0	0	0	0	0	0	0	0	0	0	0	0
420		New.ReferenceOTU1669	k__Fungi; unclassified; unclassified; unclassified; unclassified; unclassified; unclassified	0	0	0	0	0	0	0	0	0	0	0	0	0	0	0	0	0	0	0	0	0	0	0	0.299696	0	0	0	0	0	0	0	0	0	0	0	0	0	0	0	0	0	0	0	0	0	0
421		New.CleanUp.ReferenceOTU482625	k__Fungi; unclassified; unclassified; unclassified; unclassified; unclassified; unclassified	0	0.000466337	0	0.000141617	0.00645711	0.0341341	0	0	0	8.75937e-05	0	0	0	0	0	0	0.000405318	0	0.00156243	0.00110498	0	0	0.0127234	0	0	0.000181261	0	0	0	0	0	0.0002	0	0	0	0	0.00266732	0	0	0	0	0	0	0	0.000162458	0.339397
422		New.ReferenceOTU1778	k__Fungi; p__Ascomycota; c__Dothideomycetes; o__Pleosporales; f__Pleosporaceae; unclassified; unclassified	0	0.000233169	0	0	0	0	0	0	0	0.000175187	0	0	0	0	0	0	0	0	0	0.00220997	0	0	0	0	0	0	0	0	0	0	0	0	0	0	0	0	0	0	0.000772786	0	0	0	0	0	0	0
423		New.ReferenceOTU972	k__Fungi; unclassified; unclassified; unclassified; unclassified; unclassified; unclassified	0	0	0	0	0	0	0	0	0	0	0	0	0	0	0	0	0	0	0	0	0	0	0	0.298067	0	0	0	0	0	0	0	0	0	0	0	0	0	0	0	0	0	0	0	0	0	0
424		New.ReferenceOTU1522	k__Fungi; unclassified; unclassified; unclassified; unclassified; unclassified; unclassified	0	0	0	0	0	0	0	0	0	0	0	0	0	0	0	0	0	0	0	0	0	0	0	0	0	0	0	0	0	0	0	0	0	0	0	0	0	0	0	0	0	0	0	0	0	0
425		New.ReferenceOTU473	k__Fungi; p__Ascomycota; c__Eurotiomycetes; o__Eurotiales; f__Trichocomaceae; g__Talaromyces; s__Talaromyces_rotundus	0	0	0	0	0	0	0	0	0	0	0	0	0	0	1.33571	0	0	0	0	0	0	0.000343489	0	0	0	0	0	0	0	0	0	0	0	0	0.000615112	0	0	0	0	0	0	0	0	0	0	0
426		New.ReferenceOTU1180	k__Fungi; unclassified; unclassified; unclassified; unclassified; unclassified; unclassified	0	0	0	0	0	0	0	0	0	0	0	0	0	0	0	0	0	0	0.000781213	0.672936	0	0	0	0	0	0	0	0	0	0	0	0	0	0	0	0	0.527748	0	0	0	0	0	0	0	0	0
427		New.ReferenceOTU1284	k__Fungi; p__Ascomycota; c__Dothideomycetes; o__Capnodiales; f__Mycosphaerellaceae; g__Cladosporium; unclassified	0.00296088	0.000466337	0	0	0	0	0	0.00087268	0.00558745	0.00411691	0.0576375	0.0109963	0.00276229	0	0.00201464	0.00236565	0	0.00151	0.0406231	0.00220997	0	0	0.00653366	0.0112534	0.00041429	0.00108757	0.000218767	0.00351376	0.093735	0.12293	0	0.0002	0	0.0188303	0.00799646	0.00186954	0.0205764	0	0.00695507	0	0	0.0188873	0.00229422	0	0	0.000560678
428		New.ReferenceOTU237	k__Fungi; p__Ascomycota; c__Saccharomycetes; o__Saccharomycetales; f__Incertae_sedis; g__Candida; unclassified	0	0	0	0	0	0	0	0	0	0	0	0	0	0	0	0	0	0	0	0	0	0	0	0	0	0	0	0	0	0	0	0	0	0	0	0	0	0	0	0	0	0	0	0	0	0
429		New.ReferenceOTU220	k__Fungi; unclassified; unclassified; unclassified; unclassified; unclassified; unclassified	0	0	0	0	0	0	0	0.444194	0	0	0	0	0	0	0	0	0	0	0	0	0	0	0	0	0	0	0.0686927	0	0	0	0	0	0	0	0	0	0	0	0	0	0	0	0	0	0	0
430		New.ReferenceOTU1787	k__Fungi; unclassified; unclassified; unclassified; unclassified; unclassified; unclassified	0.000185055	0	0	0	0	0	0	0	0	0	0	0	0	0	0	0	0	0	0	0	0	0.671521	0	0	0.000207145	0	0	0.000184934	0	0	0	0	0	0	0	0	0	0	0	0	0	0	0	0	0	0
431		New.ReferenceOTU188	k__Fungi; unclassified; unclassified; unclassified; unclassified; unclassified; unclassified	0	0	0	0	0	0	0	0	0	0	0	0	0	0	0	0	0	0	0	0	0	0	0	0	0	0	0	0	0	0	0	0	0	0	0	0	0	0	0	0	0	0.434187	0	0	0	0
432		New.ReferenceOTU920	k__Fungi; unclassified; unclassified; unclassified; unclassified; unclassified; unclassified	0	0	0.254316	0	0	0.000331399	0	0	0	0	0	0	0	0	0	0	0	0	0	0	0	0	0	0	0.0986009	0	0	0	0	0	0	0	0	0	0	0	0	0	0	0	0	0	0	0	0	0
433		New.ReferenceOTU1025	k__Fungi; p__Basidiomycota; c__Agaricomycetes; o__Corticiales; f__Corticiaceae; g__Rhizoctonia; s__Rhizoctonia_bataticola	0	0	0	0	0	0	0	0	0	0	0	0	0	0	0	0	0	0	0	0	0	0	0	0	0	0	0	0	0	0	0	0	0	0	0	0	0	0	0	0	0	0	0	0	0	0
434		New.ReferenceOTU1682	k__Fungi; p__Ascomycota; c__Eurotiomycetes; o__Eurotiales; f__Trichocomaceae; g__Aspergillus; unclassified	0	0	0	0	0	0	0	0	0	0	0	0	0	0	0	0	0	0	0	0	0	0	0	0	0	0	0	0	0	0	0	0	0	0	0	0	0	0	0	0	0	0	0	0	0	0
435		New.ReferenceOTU980	k__Fungi; p__Ascomycota; c__Sordariomycetes; o__Hypocreales; f__Nectriaceae; g__Fusarium; unclassified	0	0	0	0	0	0	0	0	0	0	0	0	0	0	0	0	0	0	0	0.0287296	0	0	0	0	0	0	0	0	0	0	0	0	0.00449959	0	0	0	0	0	0	0	0	0	0	0	0	0
436		New.CleanUp.ReferenceOTU25885	k__Fungi; p__Basidiomycota; c__Agaricomycetes; o__Polyporales; unclassified; unclassified; unclassified	0	0	0	0	0	0	0	0	0	0	0	0	0	0	0	0	0	0	0	0	0	0	0	0	0	0	0	0	0	0	0	0	0	0	0	0	0	0	0	0	0	0	0	0	0	0
437	GQ121290		k__Fungi; p__Ascomycota; c__Sordariomycetes; o__Hypocreales; f__Nectriaceae; g__Fusarium; s__Fusarium_oxysporum	0	0.000233169	0	0.000141617	0	0	0	0	0	0	0.000211903	0.00133288	0.000637452	0	0	0	0	0	0	0	0	0	0.00240714	0	0	0	7.29222e-05	0.000554803	0.00130446	0.00309108	0.000234634	0.000800002	0	0	0	0	0	0.07208	0	0.000538768	0.000254778	0.00355526	0	0	0	0
438		New.ReferenceOTU1766	k__Fungi; unclassified; unclassified; unclassified; unclassified; unclassified; unclassified	0.0436731	0.00629556	0	0	0	0.0228665	0	0.0785412	0.0567475	0	0	0	0	0	0	0	0	0	0.107807	0	0.139936	0	0	0	0	0.0130508	0	0	0	0	0.0124356	0	0	0	0	0.0102825	0	0	0	0	0	0	0	0	0	0
439		New.ReferenceOTU1552	k__Fungi; p__Ascomycota; unclassified; unclassified; unclassified; unclassified; unclassified	0	0	0	0	0	0	0	0	0	0	0	0	0	0	0	0	0	0	0	0	0	0	0	0	0	0	0	0	0	0	0	0	0	0	0	0	0	0	0	0	0	0	0	0	0	0
440		New.ReferenceOTU96	k__Fungi; unclassified; unclassified; unclassified; unclassified; unclassified; unclassified	0	0	0	0	0	0	0	0	0	0	0	0	0	0	0	0.000473131	0	0	0	0	0	0	0	0	0	0	0	0	0.000186352	0	0	0	0	0	0	0	0	0	0	0	0	0.000666612	0	0	0	0
441	JF694934		k__Fungi; p__Ascomycota; c__Dothideomycetes; o__Capnodiales; f__Mycosphaerellaceae; g__Cladosporium; s__Cladosporium_sp_ZJ_2008016	0	0	0	0	0	0	0.0557546	0	0	0	0	0.000333221	0	0	0.0241757	0.00189252	0.00162127	0.0171134	0.342171	0	0	0	0.0058459	0.000148071	0.0109787	0	0	0	0.00093176	0.0523106	0.000234634	0	0	0	0.022144	0.00280431	0.0304836	0.000231769	0	0	0	0.032664	0.000917688	0.00354834	0.0347661	0
442	FJ362328		k__Fungi; p__unidentified; c__unidentified; o__unidentified; f__unidentified; g__unidentified; s__unculturedroot_associated_fungus	0	0	0	0	0	0	0	0	0	0	0	0	0	0	0	0	0	0	0	0	0	0	0	0	0	0	7.29222e-05	0	0.000186352	0.324088	0	0	0	0	0	0	0	0	0	0	0	0	0	0	0	0
443		New.ReferenceOTU1687	k__Fungi; p__Basidiomycota; c__Wallemiomycetes; o__Wallemiales; f__Wallemiaceae; g__Wallemia; unclassified	0	0	0	0	0	0	0	0	0	0	0	0	0	0	0	0	0	0	0	0	0	0	0	0	0	0	0	0	0	0	0	0	0	0	0	0	0	0	0	0	0	0	0	0	0	0
444	GU721488		k__Fungi; p__unidentified; c__unidentified; o__unidentified; f__unidentified; g__unidentified; s__unculturedfungus	0	0	0	0	0	0	0.0552026	0	0	0	0	0.00199933	0	0	0	0	0	0	0.0281237	0	0	0	0	0	0	0	0	0	0	0	0	0	0	0	0	0	0.000762091	0	0	0	0	0.00177763	0	0	0	0
445		New.ReferenceOTU897	k__Fungi; unclassified; unclassified; unclassified; unclassified; unclassified; unclassified	0	0	0	0	0	0	0	0	0	0	0	0	0	0	0	0	0	0	0	0	0	0	0	0	0	0	0	0	0	0.446067	0	0	0	0	0	0	0	0	0	0	0	0	0	0	0	0
446	GU733339		k__Fungi; p__Basidiomycota; c__Agaricomycetes; o__Polyporales; f__Phanerochaetaceae; g__Phanerochaete; s__Phanerochaete_chrysosporium	0	0	0	0	0	0.620379	0	0	0	0	0	0	0	0	0	0	0	0	0	0	0	0	0	0	0	0	0	0	0	0	0	0	0	0	0	0	0	0	0	0	0	0	0	0	0	0
447		New.ReferenceOTU1590	k__Fungi; p__Ascomycota; c__Dothideomycetes; o__Pleosporales; unclassified; unclassified; unclassified	0	0	0	0	0	0	0	0	0	0	0	0	0	0	0	0	0	0	0	0	0	0	0	0	0	0	0	0	0	0	0	0	0	0	0	0	0	0	0	0	0	0	0	0	0	0
448		New.CleanUp.ReferenceOTU75864	k__Fungi; p__Ascomycota; c__Eurotiomycetes; o__Eurotiales; f__Trichocomaceae; g__Aspergillus; s__Aspergillus_sp_M1071	0	0	0	0	0	0	0	0	0	0	0	0	0	0	0.272648	0	0	0	0	0	0	0	0	0	0	0	0	0	0	0	0	0	0	0	0	0	0	0	0	0.195303	0	0	0	0	0	0
449		New.ReferenceOTU1412	k__Fungi; p__Ascomycota; unclassified; unclassified; unclassified; unclassified; unclassified	0	0	0	0	0	0	0	0	0	0	0	0	0	0	0	0	0	0	0	0	0	0	0	0	0	0	0	0	0	0	0	0	0	0	0	0	0	0	0	0	0	0	0	0	0	0
450		New.ReferenceOTU499	k__Fungi; unclassified; unclassified; unclassified; unclassified; unclassified; unclassified	0	0	0	0	0	0	0	0	0	0	0	0	0	1.3201	0	0	0	0	0	0	0	0	0	0	0	0	0	0	0	0	0	0	0	0	0	0	0	0	0	0	0	0	0	0	0	0
451	DQ885895		k__Fungi; p__Ascomycota; c__Eurotiomycetes; o__Chaetothyriales; f__Incertae_sedis; g__Strelitziana; s__Strelitziana_africana	0	0	0	0	0	0	0	0	0	0	0	0	0	0	0	0	0	0	0	0	0	0	0	0	0	0	0	0	0	0.336928	0	0	0	0	0	0	0	0	0	0	0	0	0	0	0	0.0769998
452	AB305105		k__Fungi; p__Basidiomycota; c__Tremellomycetes; o__Tremellales; f__Tremellaceae; g__Filobasidiella; s__Filobasidiella_neoformans	0	0	0	0	0	0	0	0	0	0	0	0	0	0	0	0	0	0	0	0	0	0	0	0	0	0	0	0	0	0	0	0	0	0	0	0	0	0	0	0	0	0	0	0	0	0
453	HM537058		k__Fungi; p__unidentified; c__unidentified; o__unidentified; f__unidentified; g__unidentified; s__fungal_endophyte_sp_g81	0	0	0	0	0	0	0	0	0	0	0	0	0	1.02658	0	0	0	0	0	0	0	0	0	0	0	0	0	0	0	0	0	0	0	0	0	0	0	0	0	0	0	0	0	0	0	0
454		New.ReferenceOTU1320	k__Fungi; p__Basidiomycota; c__Incertae_sedis; o__Malasseziales; unclassified; unclassified; unclassified	0	0	0	0	0	0	0	0	0	0	0	0	0	0	0	0	0	0	0.00156243	0.00552492	0	0	0	0	0	0	0	0	0	0	0	0	0	0	0	0.000934772	0.688168	0	0	0	0	0	0	0	0	0
455		New.ReferenceOTU305	k__Fungi; unclassified; unclassified; unclassified; unclassified; unclassified; unclassified	0	0	0	0	0	0	0	0	0	0	0	0	0	0	0	0	0	0.0407701	0	1.91162	0	0	0	0	0	0	0	0	0	0	0	0	0.00224979	0	0	0.000934772	0	0	0	0	0	0	0	0	0	0
456		New.ReferenceOTU823	k__Fungi; unclassified; unclassified; unclassified; unclassified; unclassified; unclassified	0	0	0	0	0	0	0	0	0.000174608	0	0	0	0	0	0	0	0	0	0	0	0	0	0	0	0	0	0	0	0.000186352	0	0	0	0	0	0	0	0	0	0	0	0	0	0	0	0	0
457		New.ReferenceOTU145	k__Fungi; unclassified; unclassified; unclassified; unclassified; unclassified; unclassified	0	0	0	0	0	0	0	0	0	0	0	0	0	0	0	0	0	0	0.000781213	0	0	0	0	0	0	0	0	0	0	0	0	0	0	0	0	0	0	0	0	0	0	0	0	0	0	0.3308
458		New.ReferenceOTU345	k__Fungi; p__Ascomycota; c__Eurotiomycetes; o__Eurotiales; f__Trichocomaceae; g__Aspergillus; unclassified	0.000185055	0	0.000344602	0.000141617	0.000146753	0.000994197	0.000184009	0	0	0.000175187	0	0	0	0	0	0	0	0	0	0	0	0.000343489	0	0	0	0.000543784	0.000145844	0	0	0.000237775	0	0	0	0	0	0.000934772	0.000381045	0	0	0.000538768	0.0718473	0.00377747	0.0798389	0	0.0147837	0.0586843
459		New.CleanUp.ReferenceOTU93241	k__Fungi; unclassified; unclassified; unclassified; unclassified; unclassified; unclassified	0.00185055	0	0	0.13227	0	0	0	0	0	0	0	0	0	0.00791338	0	0.00141939	0.00324254	0	0.000781213	0	0	0	0	0	0	0.0197575	0	0.000184934	0	0	0	0	0	0	0	0.00467386	0.217577	0.00533068	0	0	0	0.00822155	0	0	0	0
460	FJ865435		k__Fungi; p__Ascomycota; c__Saccharomycetes; o__Saccharomycetales; f__Pichiaceae; g__Pichia; s__Pichia_jadinii	0	0	0	0	0	0.000331399	0.000184009	0.700762	0	0	0	0	0	0	0	0	0	0	0	0	0	0.0443101	0	0	0	0	0	0	0	0	0	0	0	0	0	0	0	0	0	0	0	0	0	0	0	0
461	GQ280301		k__Fungi; p__Ascomycota; c__Saccharomycetes; o__Saccharomycetales; f__Incertae_sedis; g__Candida; s__Candida_parapsilosis	0	0	0	0	0	0	0	0	0	0	0	0	0	0	0.00134309	0	0	0.00352334	0	0	0	0.0096177	0.097661	0	0.000207145	0	0	0	0.0521785	0	0	0	0	0.00351073	0	0	0	0.000695306	0	0	0	0	0	0	0	0
462		New.ReferenceOTU872	k__Fungi; unclassified; unclassified; unclassified; unclassified; unclassified; unclassified	0.000185055	0.000233169	0.000172301	0.000141617	0.00058701	0.000331399	0.000184009	0.00043634	0.000349216	8.75937e-05	0.000211903	0.000333221	0.000424968	0.00431639	0.00268619	0.000946262	0.00121595	0.00251667	0.00468728	0.0497243	0	0.000686978	0	0.000148071	0.000828579	0	0.000145844	0	0.000559056	0	0.000234634	0.0002	0.0134988	0.00382989	0.00184534	0.00560863	0.00457254	0.000695306	0.0100462	0.00323261	0.00713378	0.00777714	0.0112417	0.00246841	0.00292425	0.0224271
463		New.CleanUp.ReferenceOTU11927	k__Fungi; unclassified; unclassified; unclassified; unclassified; unclassified; unclassified	0	0	0	0	0	0	0	0	0	0	0	0	0	0	0	0	0	0	0	0	0	0	0	0	0	0.309413	0	0	0	0	0	0	0	0	0	0	0	0	0	0	0	0	0	0	0	0
464		New.ReferenceOTU57	k__Fungi; unclassified; unclassified; unclassified; unclassified; unclassified; unclassified	0	0	0	0	0	0	0.0741554	0	0	0	0	0	0	0	0	0.000473131	0	0	0	0	0	0	0.238306	0	0	0	0	0	0	0	0	0	0	0.0414905	0	0	0	0	0.367073	0	0	0	0	0	0	0
465	AF087487		k__Fungi; p__Basidiomycota; c__Agaricomycetes; o__Polyporales; f__Phanerochaetaceae; g__Phlebiopsis; s__Phlebiopsis_gigantea	0	0	0	0	0	0	0	0	0	0	0	0	0	0	0	0	0	0	0	0	0	0	0	0	0	0	0	0	0	0	0	0	0.38359	0	0	0	0	0.000231769	0	0	0.0101911	0.293087	0	0	0	0
466		New.ReferenceOTU352	k__Fungi; unclassified; unclassified; unclassified; unclassified; unclassified; unclassified	0	0	0	0	0	0	0	0	0	0	0	0	0	0	0	0.00709696	0	0.00956336	0	0.217682	0	0	0	0	0	0	0	0	0	0	0	0	0	0	0.00307556	1.36757	0	0	0	0	0	0	0	0	0	0
467	GQ220707		k__Fungi; p__Ascomycota; c__Eurotiomycetes; o__Eurotiales; f__Trichocomaceae; g__Paecilomyces; s__Paecilomyces_variotii	0	0	0	0	0	0	0	0	0	0	0	0	0	0	0	0	0	0	0	0	0	0	0	0	0	0	0	0	0	0.40398	0.000234634	0	0	0	0	0	0	0	0	0	0	0	0	0	0	0
468	DQ389720		k__Fungi; p__Basidiomycota; c__Agaricomycetes; o__Agaricales; f__Psathyrellaceae; g__Psathyrella; s__Psathyrella_candolleana	0	0	0	0	0	0	0	0	0	0	0	0	0	1.21578	0	0	0	0	0	0	0	0	0	0	0	0	0	0	0	0	0	0	0	0	0	0	0	0	0	0	0	0	0	0	0	0
469		New.ReferenceOTU1263	k__Fungi; p__Ascomycota; c__Saccharomycetes; o__Saccharomycetales; f__Saccharomycetaceae; g__Nakaseomyces; unclassified	0	0	0	0	0	0	0	0	0	0	0	0	0	0	0	0	0	0	0	0	0	0	0	0	0	0	0	0	0	0	0	0	0	0	0	0	0	0	0	0	0	0	0	0	0	0
470	AY745988		k__Fungi; p__Ascomycota; c__Sordariomycetes; o__Hypocreales; f__Nectriaceae; g__Fusarium; s__Fusarium_sp.	0	0	0	0	0	0	0	0	0	0	0	0	0	0	0	0	0	0	0	0	0	0	0	0	0	0	0	0	0	0	0	0	0	0	0	0	0	0	0	0	0	0	0	0	0	0
471		New.CleanUp.ReferenceOTU626424	k__Fungi; unclassified; unclassified; unclassified; unclassified; unclassified; unclassified	0	0	0	0.000141617	0	0	0	0	0	0.111069	0	0	0	0	0.00738701	0	0	0	0	0	0	0	0	0	0	0.0717794	0	0	0	0	0	0	0	0.00255326	0	0	0	0	0	0.000134692	0	0	0	0	0	0
472	AB248990		k__Fungi; p__Ascomycota; c__Eurotiomycetes; o__Eurotiales; f__Trichocomaceae; g__Emericella; s__Emericella_desertorum	0	0	0	0	0	0	0	0	0	0	0	0	0	0	0	0	0	0	0	0	0	0	0	0.247871	0	0	0	0	0	0	0	0	0	0	0	0	0	0	0	0	0	0	0	0	0	0
473		New.ReferenceOTU555	k__Fungi; p__Ascomycota; c__Eurotiomycetes; o__Eurotiales; f__Trichocomaceae; unclassified; unclassified	0.0321996	0.00163218	0.00258451	0	0	0.0546808	0.0156407	0.00130902	0.00122225	0.00446728	0	0	0	0	0	0	0	0	0	0	0.00224154	0.000343489	0	0.000148071	0.0397718	0.0184886	0.0630048	0	0	0.000237775	0	0	0	0	0	0	0	0	0	0	0	0.000222204	0	0	0	0
474		New.CleanUp.ReferenceOTU142673	k__Fungi; unclassified; unclassified; unclassified; unclassified; unclassified; unclassified	0	0.0123579	0	0.000141617	0	0	0	0	0	0	0	0	0	0.0014388	0	0	0	0	0	0	0	0	0	0	0	0	0	0.000739738	0.000186352	0	0	0	0	0	0	0	0.000381045	0	0	0	0	0	0	0	0.000162458	0
475		New.ReferenceOTU1578	k__Fungi; p__Ascomycota; c__Sordariomycetes; o__Diaporthales; f__Togniniaceae; g__Phaeoacremonium; unclassified	0	0	0	0	0	0	0	0	0	0	0	0	0	0	0	0	0	0	0	0	0	0	0	0	0	0	0	0	0	0	0	0	0	0	0	0	0	0	0	0	0	0	0.313161	0	0.0495497	0
476		New.ReferenceOTU1524	k__Fungi; unclassified; unclassified; unclassified; unclassified; unclassified; unclassified	0	0	0.000344602	0.00042485	0.00102727	0.000331399	0	0.00043634	0.000349216	8.75937e-05	0.000211903	0.000333221	0.000637452	0.00719399	0.00201464	0	0.000810636	0.00151	0.00468728	0.0508293	0	0	0	0	0.000207145	0	7.29222e-05	0	0	0	0	0.0002	0.0134988	0.00319157	0.00123022	0.0112173	0.00533463	0.00139061	0.0054095	0.00363668	0.00535033	0.00711053	0.0117005	0.00277696	0.00276179	0.0265388
477	JN672592		k__Fungi; p__Ascomycota; c__Dothideomycetes; o__Botryosphaeriales; f__Botryosphaeriaceae; g__Macrophomina; s__Macrophomina_phaseolina	0	0	0	0	0	0	0	0	0	0	0	0	0	0	0	0	0	0	0	0	0	0	0	0	0	0	0	0	0	0	0	0	0	0	0	0	0	0	0	0	0	0	0	0	0	0
478		New.ReferenceOTU171	k__Fungi; p__Ascomycota; c__Dothideomycetes; o__Pleosporales; f__Pleosporaceae; unclassified; unclassified	0	0	0	0	0	0	0	0	0	0	0	0	0	0	0	0	0	0	0	0	0	0	0	0	0	0	0	0	0	0	0	0	0	0	0	0	0	0	0	0	0	0	0	0	0	0
479	JN192386		k__Fungi; p__Ascomycota; c__Dothideomycetes; o__Pleosporales; f__Pleosporaceae; g__Cochliobolus; s__Cochliobolus_ravenelii	0	0	0	0	0	0	0	0	0	0	0	0	0	0	0	0	0	0	0	0	0	0	0	0	0	0	0	0	0	0	0	0	0	0	0	0	0	0	0	0	0	0	0	0	0	0
480		New.ReferenceOTU202	k__Fungi; unclassified; unclassified; unclassified; unclassified; unclassified; unclassified	0	0	0	0	0	0	0	0	0	0	0	0.542484	0	0	0	0	0	0	0	0	0	0	0	0	0	0	0	0	0	0	0	0	0	0	0	0	0	0	0	0	0	0	0	0	0	0
481	HQ449983		k__Fungi; p__Ascomycota; c__Sordariomycetes; o__Hypocreales; f__Incertae_sedis; g__Acremonium; s__Acremonium_sp_MJ35	0	0	0	0	0	0	0	0	0	0	0	0	0	0	0	0	0	0	0	0	0	0	0.556736	0	0	0	0	0	0	0	0	0	0	0	0	0	0	0	0	0	0	0	0	0	0	0
482		New.ReferenceOTU1077	k__Fungi; p__Ascomycota; c__Eurotiomycetes; o__Eurotiales; f__Trichocomaceae; g__Aspergillus; unclassified	0	0	0	0	0.000293505	0.000331399	0	0	0	0	0	0	0	0	0	0	0	0	0	0	0	0	0	0	0	0	0	0	0	0	0	0	0	0	0	0	0	0	0	0	0.000254778	0	0	0	0	0.000560678
483		New.ReferenceOTU1064	k__Fungi; unclassified; unclassified; unclassified; unclassified; unclassified; unclassified	0	0	0	0	0	0	0	0	0	0	0.342435	0	0.000424968	0	0	0	0	0	0	0	0	0	0	0	0	0	0	0	0	0	0	0	0	0	0	0	0	0	0	0	0	0	0	0	0	0
484		New.ReferenceOTU1440	k__Fungi; p__Ascomycota; c__Eurotiomycetes; o__Eurotiales; f__Trichocomaceae; unclassified; unclassified	0.0016655	0.0230837	0.000689204	0	0.0225999	0.00762218	0.00828038	0.00567242	0.0123972	0.00875937	0	0	0	0	0	0	0	0	0	0	0	0	0	0	0.00704292	0	0.00306273	0.187709	0	0	0	0	0	0	0	0	0	0	0	0	0.000254778	0	0.000229422	0	0	0
485		New.ReferenceOTU1287	k__Fungi; unclassified; unclassified; unclassified; unclassified; unclassified; unclassified	0.0070321	0.00582922	0	0	0	0	0	0	0	0	0	0	0	0.10719	0.00268619	0	0	0.000503335	0.0343734	0.0165748	0	0.00824374	0.117262	0	0.000207145	0	7.29222e-05	0.000184934	0	0	0	0	0	0	0	0.136477	0.00723986	0	0	0.000134692	0.000509555	0.0804378	0.0360193	0.0209815	0	0
486		New.ReferenceOTU731	k__Fungi; unclassified; unclassified; unclassified; unclassified; unclassified; unclassified	0	0	0	0	0	0	0	0	0	0	0	0	0	0	0	0	0	0	0	0	0	0	0	0	0	0.289474	0	0	0	0	0	0	0	0	0	0	0	0	0	0	0	0	0	0	0	0
487		New.ReferenceOTU796	k__Fungi; unclassified; unclassified; unclassified; unclassified; unclassified; unclassified	0.000185055	0	0	0	0	0	0	0	0	0	0	0	0	0	0	0	0	0	0	0	0	0	0.000343877	0.227437	0	0	0	0	0	0	0	0	0	0	0	0	0	0	0	0	0	0	0	0	0	0
488	GU721974		k__Fungi; p__unidentified; c__unidentified; o__unidentified; f__unidentified; g__unidentified; s__unculturedfungus	0	0	0	0	0	0	0.0022081	0	0	0	0	0	0	0	0.0315627	0.00331192	0.00364786	0.0755002	0.352327	0	0	0	0	0	0.00973581	0	0	0	0	0.11437	0	0	0	0	0.0282952	0	0.0240059	0	0	0	0	0.000222204	0.000229422	0	0.0162458	0
489		New.CleanUp.ReferenceOTU169554	k__Fungi; p__Ascomycota; c__Eurotiomycetes; o__Eurotiales; f__Trichocomaceae; g__Aspergillus; unclassified	0	0	0	0	0	0	0	0	0	0	0	0	0	0	0	0	0	0	0	0	0	0	0	0	0	0	0	0	0	0	0	0	0	0	0	0	0	0	0	0	0	0	0	0	0	0
490	AY373926		k__Fungi; p__Ascomycota; c__Eurotiomycetes; o__Eurotiales; f__Trichocomaceae; g__Penicillium; s__Penicillium_purpurogenum	0	0	0	0	0	0	0	0	0	0	0	0	0	0	0	0	0	0	0	0	0	0	0	0	0	0	0	0	0	0	0	0	0	0	0	0	0	0	0	0	0	0	0	0	0	0
491		New.ReferenceOTU643	k__Fungi; p__Ascomycota; c__Dothideomycetes; o__Pleosporales; f__Pleosporaceae; g__Bipolaris; s__Bipolaris_setariae	0	0	0	0	0	0	0	0	0	0	0	0	0	0	0	0	0	0	0	0	0	0	0	0	0	0	0	0	0	0	0	0	0	0	0	0	0	0	0	0	0	0	0	0	0	0
492		New.ReferenceOTU741	k__Fungi; p__Ascomycota; c__Eurotiomycetes; o__Eurotiales; f__Trichocomaceae; g__Aspergillus; unclassified	0	0	0	0	0	0	0	0	0	0	0	0	0	0	0	0	0	0	0	0	0	0	0	0	0	0	0	0	0	0	0	0	0	0	0	0	0	0	0	0	0	0	0	0	0	0
493		New.ReferenceOTU1091	k__Fungi; p__Ascomycota; c__Dothideomycetes; unclassified; unclassified; unclassified; unclassified	0	0	0	0	0	0	0	0	0	0	0	0	0	0	0	0	0	0	0	0	0	0	0	0	0	0	0	0	0	0	0	0	0	0	0	0	0	0	0	0	0	0	0	0	0	0
494	GU054285		k__Fungi; p__unidentified; c__unidentified; o__unidentified; f__unidentified; g__unidentified; s__unculturedfungus	0	0	0	0	0	0	0	0	0	0	0	0	0.315963	0	0	0	0	0	0	0	0	0	0	0	0	0	0	0	0	0	0	0	0	0	0	0	0	0	0	0	0	0	0	0	0	0
495		New.CleanUp.ReferenceOTU509271	k__Fungi; p__Ascomycota; c__Dothideomycetes; o__Capnodiales; f__Mycosphaerellaceae; g__Ramichloridium; s__Ramichloridium_brasilianum	0	0	0	0	0	0	0	0	0	0	0	0	0	0	0	0	0	0	0	0	0	0	0	0	0	0	0	0.000184934	0	0	0	0.296801	0	0	0	0	0	0	0	0	0	0	0	0	0	0
496		New.ReferenceOTU1421	k__Fungi; p__Ascomycota; c__Eurotiomycetes; o__Chaetothyriales; f__unidentified; g__unidentified; s__Chaetothyriales_sp_F1	0	0	0	0	0	0	0	0	0	0	0	0	0	0	0	0	0	0	0	0	0	0	0	0	0	0	0	0	0	0	0	0	0	0	0	0	0	0	0	0	0	0	0	0	0	0
497	EF568010		k__Fungi; p__Ascomycota; c__Saccharomycetes; o__Saccharomycetales; f__Trichomonascaceae; g__Zygoascus; s__Zygoascus_hellenicus	0	0	0	0	0	0	0	0.644038	0	0	0	0	0	0	0	0	0	0	0	0	0	0	0	0	0	0	0	0	0	0	0	0	0	0	0	0	0	0	0	0	0	0	0	0	0	0
498		New.ReferenceOTU281	k__Fungi; unclassified; unclassified; unclassified; unclassified; unclassified; unclassified	0	0	0	0.0430515	0	0	0	0	0	8.75937e-05	0	0	0	0.000719399	0.00873011	0.000473131	0.00162127	0	0.00234364	0.207737	0	0	0.00722141	0.000148071	0	0	0	0	0.0713728	0	0	0.00840002	0.0404963	0.000319157	0.00615112	0.00186954	0.000381045	0.000463537	0	0.000134692	0.0214013	0.000222204	0.0394606	0	0.0183578	0.00112136
499	GQ121293		k__Fungi; p__Ascomycota; c__Sordariomycetes; o__Hypocreales; f__Nectriaceae; g__Fusarium; s__Fusarium_oxysporum	0	0	0	0	0	0	0	0	0	0	0	0	0	0	0	0	0	0	0.000781213	1.62543	0	0	0	0	0	0	0	0	0	0	0	0	0	0	0	0.000934772	0	0	0	0	0	0	0	0	0	0
500		New.CleanUp.ReferenceOTU65541	k__Fungi; unclassified; unclassified; unclassified; unclassified; unclassified; unclassified	0	0	0	0	0	0	0	0	0	0	0	0	0	0	0	0	0	0	0	0	0	0	0.000343877	0	0	0	7.29222e-05	0	0	0	0	0	0	0	0	0	0	0	0.000772786	0	0	0.323307	0	0	0	0
501		New.ReferenceOTU744	k__Fungi; unclassified; unclassified; unclassified; unclassified; unclassified; unclassified	0	0	0	0	0	0	0	0	0	0	0	0	0	0	0	0	0	0	0	0	0	0	0	0	0	0	0	0	0	0	0	0	0	0.00861725	0	0	0	0	0	0	0	0	0	0	0	0
502	HQ436094		k__Fungi; p__unidentified; c__unidentified; o__unidentified; f__unidentified; g__unidentified; s__unculturedfungus	0.000185055	0.00955992	0.00758124	0.0281817	0.000146753	0	0	0.0183263	0.00488902	0.00551841	0	0	0.0297477	0	0.0241757	0.028861	0.0226978	0.0302001	0	0	0.0198536	0.00515234	0	0.0282816	0	0.0105132	0.00138552	0.00702751	0.00130446	0	0.000234634	0.0146	0	0.0338307	0.0356765	0	0.0121934	0	0	0	0	0	0	0	0	0
503		New.ReferenceOTU1736	k__Fungi; p__Ascomycota; c__Sordariomycetes; o__Hypocreales; unclassified; unclassified; unclassified	0	0	0	0	0	0	0	0	0	0	0	0	0	0	0	0	0	0	0	0	0	0	0	0	0	0	0	0	0	0	0	0	0	0	0	0	0	0	0	0	0	0	0	0	0	0
504		New.ReferenceOTU833	k__Fungi; p__Ascomycota; unclassified; unclassified; unclassified; unclassified; unclassified	0	0	0	0	0	0	0	0	0	0	0	0	0	0	0	0	0	0	0	0	0	0	0	0	0	0	0	0	0	0	0	0	0	0	0	0	0	0	1.12363	0	0	0	0	0	0	0
505	FJ755832		k__Fungi; p__Basidiomycota; c__Wallemiomycetes; o__Wallemiales; f__Wallemiaceae; g__Wallemia; s__Wallemia_sp_F53	0	0	0	0	0	0	0	0	0	0	0	0	0	0	0	0	0	0.0191267	0	0	0	0	0	0	0	0	0	0	0	0	0.00117317	0	0.076493	0	0.000615112	0	0	0	0	0	0	0	0	0	0	0
506		New.ReferenceOTU1065	k__Fungi; p__Ascomycota; c__Dothideomycetes; o__Pleosporales; f__Leptosphaeriaceae; g__Coniothyrium; s__Coniothyrium_sp_JW_2011d	0	0	0	0	0	0	0	0	0	0	0	0	0	0	0	0	0	0	0	0	0	0	0	0	0	0	0	0	0	0	0	0	0	0	0	0	0	0	0	0	0	0	0	0	0	0
507	DQ394881		k__Fungi; p__Ascomycota; c__Eurotiomycetes; o__Eurotiales; f__Trichocomaceae; g__Aspergillus; s__Aspergillus_flavus	0.00129539	0	0.00258451	0.000141617	0.0127675	0.0013256	0.000736034	0	0	0.000175187	0.000211903	0	0	0	0	0	0	0	0	0	0	0	0	0.000148071	0.00372861	0.00290018	0.00109383	0.00147948	0.00093176	0.000951101	0	0.000400001	0	0	0	0	0	0	0	0	0.0124841	0	0.0121594	0.000154276	0.0183578	0.0100922
508		New.CleanUp.ReferenceOTU881370	k__Fungi; p__Ascomycota; c__Sordariomycetes; o__Sordariales; f__Chaetomiaceae; g__Chaetomium; unclassified	0	0	0	0	0	0	0	0	0	0	0	0	0	0	0.00738701	0	0	0	0	0	0	0	0	0	0	0	0	0	0	0	0	0	0	0	0	0	0	0	0	0	0	0	0	0	0	0
509		New.ReferenceOTU938	k__Fungi; p__Ascomycota; c__Sordariomycetes; o__Hypocreales; f__Nectriaceae; g__Fusarium; unclassified	0	0	0	0	0	0	0	0	0	0	0	0	0	0	0	0	0	0	0	0	0	0	0	0	0	0	0	0	0	0	0	0	0	0	0	0	0	0	0	0	0	0	0	0	0	0
510	GU053865		k__Fungi; p__unidentified; c__unidentified; o__unidentified; f__unidentified; g__unidentified; s__unculturedfungus	0.00370111	0	0	0	0	0	0	0	0	0	0	0	0	0	0	0	0	0	0	0	0.451829	0	0	0	0	0	0	0	0	0	0	0	0	0	0	0	0	0	0	0	0	0	0	0	0	0
511		New.ReferenceOTU1407	k__Fungi; p__Ascomycota; c__Dothideomycetes; o__Pleosporales; f__Pleosporaceae; g__Cochliobolus; s__Cochliobolus_ravenelii	0	0	0	0	0	0	0	0	0	0	0	0	0	0	0	0	0	0	0	0	0	0	0	0	0	0	0	0	0	0	0	0	0	0	0	0	0	0	0	0	0	0	0	0	0	0
512	GU183371		k__Fungi; p__Ascomycota; c__Sordariomycetes; o__Hypocreales; f__Nectriaceae; g__Haematonectria; s__Fusarium_solani	0	0.000233169	0.00120611	0.00538144	0	0.000994197	0	0	0	0	0.00339044	0.000999663	0.00191235	0	0	0	0	0	0	0.00110498	0	0	0.00378264	0	0	0	0	0	0.000745408	0.00309108	0.000469269	0.0024	0	0	0	0.000934772	0.000381045	0.0641999	0.00154557	0	0	0.00444408	0	0	0	0
513		New.ReferenceOTU66	k__Fungi; unclassified; unclassified; unclassified; unclassified; unclassified; unclassified	0	0	0	0	0	0	0	0	0	0	0	0	0	0	0	0	0	0	0	0	0	0	0	0	0	0	0	0	0	0	0	0.284201	0	0	0	0	0	0	0	0	0	0	0	0	0	0
514		New.ReferenceOTU1585	k__Fungi; p__Ascomycota; unclassified; unclassified; unclassified; unclassified; unclassified	0.003331	0.00652872	0	0	0	0.000662798	0	0	0.000174608	0	0	0	0	0	0	0	0	0.0130867	0.00156243	0	0.0134492	0.00274791	0.0237275	0.05834	0	0	0.00503163	0	0	0	0	0	0	0	0	0.000934772	0.000762091	0	0.0115918	0	0	0	0	0	0	0
515	FN428902		k__Fungi; p__Basidiomycota; c__Tremellomycetes; o__Filobasidiales; f__Filobasidiaceae; g__Cryptococcus; s__Cryptococcus_flavescens	0	0	0	0	0	0	0	0	0	0	0	0	0	0	0	0	0	0	0	0	0	0	0	0	0	0	0	0	0	0	0	0	0	0	0	0	0	0	0	0	0	0	0	0	0	0.259033
516		New.ReferenceOTU1415	k__Fungi; p__Ascomycota; c__Eurotiomycetes; o__Eurotiales; f__Trichocomaceae; g__Aspergillus; unclassified	0	0	0	0	0	0	0	0	0	0	0	0	0	0	0	0	0	0	0	0	0	0	0	0	0	0	0	0	0	0	0	0	0	0	0	0	0	0	0	0	0	0	0	0	0	0
517		New.ReferenceOTU1226	k__Fungi; unclassified; unclassified; unclassified; unclassified; unclassified; unclassified	0	0.000233169	0.000172301	0.000141617	0	0.000331399	0	0	0.000523823	8.75937e-05	0	0	0	0.0870472	0.000671547	0	0	0.000503335	0.000781213	0.00110498	0	0	0.000343877	0	0	0	7.29222e-05	0.000184934	0	0	0	0.0002	0	0	0	0.00280431	0.00152418	0.000695306	0	0.000404076	0	0	0.000458844	0	0.000162458	0
518	FM178321		k__Fungi; p__Ascomycota; c__Saccharomycetes; o__Saccharomycetales; f__Trichomonascaceae; g__Arxula; s__Arxula_adeninivorans	0	0	0	0	0	0	0	0.601713	0	0	0	0	0	0	0	0	0	0	0	0	0	0	0	0	0	0	0	0	0	0	0	0	0	0	0	0	0	0	0	0	0	0	0	0	0	0
519		New.ReferenceOTU924	k__Fungi; p__Ascomycota; c__Eurotiomycetes; o__Eurotiales; f__Trichocomaceae; g__Aspergillus; s__Aspergillus_penicillioides	0	0	0	0	0	0	0	0	0	0	0	0	0	0	0	0	0	0	0	0	0	0	0	0	0	0	0	0	0	0	0	0	0	0	0	0	0	0	0	0	0	0	0	0	0	0
520		New.ReferenceOTU1093	k__Fungi; p__Ascomycota; c__Eurotiomycetes; o__Eurotiales; f__Trichocomaceae; unclassified; unclassified	0	0	0	0	0	0	0	0	0	0	0	0	0	0	0.912632	0	0	0	0	0	0	0	0	0	0	0	0	0	0	0	0	0	0	0	0	0	0	0	0	0	0	0	0	0	0	0
521	FJ654479		k__Fungi; p__Ascomycota; c__Eurotiomycetes; o__Eurotiales; f__Trichocomaceae; g__Aspergillus; s__Aspergillus_flavus	0.000555166	0	0.00361832	0.000283234	0.00895191	0.00198839	0.000552026	0	0	8.75937e-05	0.000211903	0	0.000424968	0	0	0	0	0	0	0	0.000960658	0	0	0.000444213	0.00041429	0.00108757	0.00116675	0.000739738	0.000559056	0.000951101	0	0	0	0	0	0	0	0	0	0.000134692	0.0117198	0.000888816	0.0243187	0	0.0411019	0.0102791
522	EU497950		k__Fungi; p__Ascomycota; c__Eurotiomycetes; o__Eurotiales; f__Trichocomaceae; g__Talaromyces; s__Talaromyces_rotundus	0	0	0	0	0	0	0	0	0	0	0	0	0	0	0.912632	0.000473131	0	0	0	0	0	0	0	0	0	0	0	0	0	0	0	0	0	0	0	0	0	0	0	0	0	0	0	0	0	0
523		New.ReferenceOTU1557	k__Fungi; unclassified; unclassified; unclassified; unclassified; unclassified; unclassified	0	0	0	0.00297395	0	0	0	0	0	0.00245262	0	0	0.00106242	0.000719399	0.00268619	0	0.00162127	0	0	0.158013	0	0	0.000343877	0	0	0.00145009	0	0	0	0	0	0	0.0134988	0.00574483	0	0.020565	0.118886	0.00231769	0	0	0.0351593	0.00288865	0.00344133	0.000308551	0.000162458	0.0078495
524		New.ReferenceOTU1739	k__Fungi; p__Ascomycota; c__Saccharomycetes; o__Saccharomycetales; f__Saccharomycetaceae; g__Nakaseomyces; s__Candida_glabrata	0	0	0	0	0	0	0	0	0	0	0	0	0	0	0	0	0	0	0	0	0	0	0	0	0	0	0	0	0	0	0	0	0	0	0	0	0	0	0	0	0	0	0	0	0	0
525	GU373641		k__Fungi; p__Ascomycota; c__Dothideomycetes; o__Pleosporales; f__Pleosporaceae; g__Bipolaris; s__Bipolaris_oryzae	0	0.000233169	0	0	0.000146753	0	0.000184009	0	0	8.75937e-05	0	0	0	0	0	0	0	0	0	0	0	0	0	0	0	0	7.29222e-05	0.000184934	0	0	0	0	0	0	0	0	0	0	0	0	0	0	0	0	0	0
526	JN942671		k__Fungi; p__Basidiomycota; c__Ustilaginomycetes; o__Ustilaginales; f__Ustilaginaceae; g__Pseudozyma; s__Pseudozyma_parantarctica	0	0	0	0	0	0	0	0	0	0	0	0	0	0	0	0	0	0	0	0.841998	0	0	0	0	0	0	0	0	0	0	0	0	0	0	0	0.536559	0	0	0	0	0	0	0	0	0	0
527	HQ832818		k__Fungi; p__Ascomycota; c__Eurotiomycetes; o__Eurotiales; f__Trichocomaceae; g__Penicillium; s__Penicillium_sp_LH185	0	0	0	0	0	0	0	0	0	0	0	0	0	0	0	0.000473131	0	0	0	0	0	0	0	0	0	0	0.000218767	0	0	0	0	0	0.292473	0	0	0	0	0	0	0	0	0	0	0	0.000487375	0
528		New.ReferenceOTU154	k__Fungi; p__Ascomycota; c__Saccharomycetes; o__Saccharomycetales; f__Saccharomycetaceae; g__Nakaseomyces; s__Candida_glabrata	0	0	0	0	0	0	0	0	0	0	0	0	0	0	0	0	0	0	0	0	0	0	0	0	0	0	0	0	0	0	0	0	0	0	0	0	0	0	0	0	0	0	0	0	0	0
529		New.ReferenceOTU1429	k__Fungi; p__Ascomycota; c__Eurotiomycetes; o__Eurotiales; f__Trichocomaceae; g__Aspergillus; unclassified	0.0279434	0	0.0184362	0.000141617	0.0027883	0.0125932	0.00515224	0.00130902	0.00104765	0.000963531	0.00317854	0	0.000637452	0	0	0	0	0	0	0	0.00128088	0.00103047	0.00137551	0.00118457	0.0261002	0.0261016	0.0207099	0.00240415	0.00167717	0.00118888	0.000469269	0.0002	0	0	0	0.00280431	0	0	0	0.000134692	0.00636944	0.000222204	0.00183538	0.000154276	0.0050362	0.00205582
530		New.ReferenceOTU235	k__Fungi; unclassified; unclassified; unclassified; unclassified; unclassified; unclassified	0	0	0	0	0	0	0	0	0	0	0	0	0	0	0	0	0	0	0	0	0	0	0.0330122	0	0	0	0	0	0	0	0	0	0	0	0	0	0	0	0.928115	0	0	0	0	0	0.000162458	0
531	JQ619821		k__Fungi; p__Ascomycota; c__Sordariomycetes; o__Trichosphaeriales; f__Incertae_sedis; g__Nigrospora; s__Nigrospora_sphaerica	0	0	0	0	0	0	0.175728	0.0789776	0.000174608	0	0	0	0	0	0	0	0	0	0.0320297	0.138123	0	0	0	0	0	0	0	0	0	0	0	0	0	0	0.0147627	0.000934772	0	0	0	0	0	0	0	0	0	0
532		New.CleanUp.ReferenceOTU553942	k__Fungi; unclassified; unclassified; unclassified; unclassified; unclassified; unclassified	0	0	0	0	0	0	0	0	0	0	0	0	0	0	0	0	0	0	0	1.4641	0	0	0	0	0	0	0	0	0	0	0	0	0	0	0	0	0.000381045	0	0	0	0	0	0	0	0	0
533		New.ReferenceOTU1191	k__Fungi; p__Ascomycota; c__Eurotiomycetes; o__Eurotiales; f__Trichocomaceae; g__Aspergillus; s__Aspergillus_penicillioides	0.000185055	0	0	0	0.000146753	0	0.000368017	0.00043634	0	0	0.000211903	0	0.000424968	0.0021582	0	0	0	0	0.00234364	0	0.00256175	0	0	0.00118457	0.00103572	0.00108757	0	0	0	0	0	0.002	0.00562449	0	0	0.00934772	0.000381045	0	0	0	0	0.00244424	0	0	0	0
534	EU490166		k__Fungi; p__Ascomycota; c__unidentified; o__unidentified; f__unidentified; g__unidentified; s__unculturedzygomycete	0	0	0	0	0	0	0	0	0	0	0	0	0	0	0	0	0	0.0810369	0	0	0	0	0	0	0	0	0	0	0	0	0	0	0.00224979	0	0	0	0	0	0	0	0.294523	0	0	0	0	0
535		New.ReferenceOTU159	k__Fungi; unclassified; unclassified; unclassified; unclassified; unclassified; unclassified	0	0	0	0	0	0	0	0	0	0	0	0	0	0.00431639	0	0.0132477	0.0648508	0.181704	0	0.307186	0	0.000343489	0	0	0	0	0	0	0	0	0	0	0.0011249	0.129897	0.0362916	0.00934772	0.000381045	0	0	0	0	0	0	0	0	0
536		New.CleanUp.ReferenceOTU216068	k__Fungi; p__Ascomycota; c__Dothideomycetes; o__Pleosporales; f__Pleosporaceae; g__Cochliobolus; s__Cochliobolus_sp_007(L)1_1	0	0	0	0	0	0	0	0	0	0	0	0	0	0	0	0	0	0	0	0	0	0	0	0	0	0	0	0	0	0	0	0	0	0	0	0	0	0	0	0	0	0	0	0	0	0
537	EU851931		k__Fungi; p__Ascomycota; c__Dothideomycetes; o__Capnodiales; f__Mycosphaerellaceae; g__Mycosphaerella; s__Mycosphaerella_marksii	0	0	0	0	0	0	0	0	0	0	0	0	0	0	0	0	0	0	0	0	0	0	0	0	0	0	0	0	0	0	0	0	0	0	0	0	0	0	0	0	0	0	0	0	0	0.241279
538	FJ617297		k__Fungi; p__Basidiomycota; c__Agaricomycetes; o__Auriculariales; f__Auriculariaceae; g__Auricularia; s__Auricularia_polytricha	0	0	0	0	0	0	0	0	0	0	0	0	0	0	0	0	0	0	0.000781213	0.00220997	0	0	0	0	0	0	0	0	0	0	0	0	0	0	0	0.000934772	0	0	0	0	0	0.285532	0	0	0	0
539	FJ235979		k__Fungi; p__unidentified; c__unidentified; o__unidentified; f__unidentified; g__unidentified; s__fungal_sp_AB46	0	0	0	0	0	0	0	0	0	0	0	0	0	0	0	0	0	0	0	0	0	0	0	0	0	0	0	0	0	0	0	0	0	0	0	0	0	0	0	0	0	0	0	0	0	0
540		New.ReferenceOTU1489	k__Fungi; unclassified; unclassified; unclassified; unclassified; unclassified; unclassified	0.00111033	0.00652872	0.000172301	0	0	0.0391051	0	0.0815956	0.0883516	0	0	0	0	0	0	0	0	0	0.0976517	0	0.0371454	0	0	0	0	0.0161322	0	0	0	0	0.0171283	0	0	0	0	0.00747817	0	0	0	0	0	0	0	0	0	0
541		New.CleanUp.ReferenceOTU978216	k__Fungi; p__Ascomycota; c__Eurotiomycetes; o__Eurotiales; f__Trichocomaceae; g__Aspergillus; unclassified	0.000370111	0.000233169	0.0218822	0.00962994	0.000440258	0	0.00110405	0.00043634	0.00768274	0.00262781	0.00339044	0	0	0	0.000671547	0	0	0	0	0	0.00736504	0.00137396	0.00378264	0.0346486	0.00165716	0.0123258	0.000510455	0.00758231	0.0175171	0	0	0.00360001	0	0	0	0.00186954	0	0	0	0	0.00152867	0.00377747	0.00390017	0	0.000162458	0.0112136
542		New.ReferenceOTU1096	k__Fungi; p__Ascomycota; c__Dothideomycetes; o__Pleosporales; f__Pleosporaceae; unclassified; unclassified	0	0	0	0	0	0	0	0	0	0	0	0	0	0	0	0	0	0	0	0	0	0	0	0	0	0	0	0	0	0	0	0	0	0	0	0	0	0	0	0	0	0	0	0	0	0
543		New.ReferenceOTU1325	k__Fungi; p__Ascomycota; c__Dothideomycetes; o__Pleosporales; f__Pleosporaceae; g__Cochliobolus; unclassified	0.000185055	0.00186535	0	0	0	0	0.000552026	0	0.000873039	0.00105112	0	0.000333221	0	0.000719399	0	0	0	0	0	0.00220997	0.000640439	0	0	0	0.000207145	0	0	0.00129454	0	0	0	0	0.0011249	0	0	0	0	0	0.000772786	0	0	0.000444408	0.000458844	0	0	0
544	FJ235087		k__Fungi; p__Ascomycota; c__Dothideomycetes; o__Pleosporales; f__Pleosporaceae; g__Cochliobolus; s__Cochliobolus_sp_007(L)1_1	0	0	0	0	0	0	0	0	0	0	0	0	0	0	0	0	0	0	0	0	0	0	0	0	0	0	0	0	0	0	0	0	0	0	0	0	0	0	0	0	0	0	0	0	0	0
545		New.ReferenceOTU442	k__Fungi; p__Ascomycota; c__Sordariomycetes; o__Hypocreales; f__Nectriaceae; unclassified; unclassified	0	0	0	0	0	0	0	0	0	0	0	0	0	0	0	0	0	0	0	0	0	0	0	0	0	0	0	0	0	0	0	0	0	0	0	0	0	0	0	0	0	0	0	0	0	0
546	JQ308207		k__Fungi; p__Ascomycota; c__Eurotiomycetes; o__Eurotiales; f__Trichocomaceae; g__Aspergillus; s__Aspergillus_sp_SCSIO_F063	0	0	0	0	0	0	0	0.435904	0	0	0	0	0	0	0	0	0	0	0.00546849	0	0	0	0	0	0	0	0	0	0	0	0	0	0	0	0	0	0	0	0	0	0	0	0	0	0	0
547		New.CleanUp.ReferenceOTU179833	k__Fungi; unclassified; unclassified; unclassified; unclassified; unclassified; unclassified	0	0.00979309	0	0	0	0	0	0	0.0487156	0	0	0.000333221	0	0	0	0.00236565	0	0	0	0.00331495	0	0.000343489	0	0	0	0	0	0	0	0	0	0.0002	0.0337469	0	0	0.00186954	0	0	0	0	0	0	0	0	0.000162458	0
548		New.ReferenceOTU372	k__Fungi; p__Ascomycota; unclassified; unclassified; unclassified; unclassified; unclassified	0.00370111	0.000466337	0	0.00042485	0	0.001657	0	0.00043634	0.00174608	0.000175187	0	0	0	0.0863278	0.000671547	0	0	0.13892	0	0.176798	0	0.000686978	0.000687753	0	0	0.00906306	0.000729222	0	0.00204987	0	0	0	0	0	0	0.000934772	0.000381045	0	0	0	0	0	0	0	0	0.000560678
549	FJ820490		k__Fungi; p__unidentified; c__unidentified; o__unidentified; f__unidentified; g__unidentified; s__unculturedfungus	0	0	0	0	0	0	0	0	0	0	0	0	0	0	0	0	0	0.00604002	0	0	0	0	0	0	0	0	0	0	0	0	0.0631166	0	0	0	0.0215289	0	0	0	0	0	0	0	0	0	0	0
550		New.ReferenceOTU639	k__Fungi; unclassified; unclassified; unclassified; unclassified; unclassified; unclassified	0	0	0	0	0	0	0	0.296275	0	0	0	0	0	0	0	0	0	0	0	0	0	0	0	0	0.00890723	0	0	0	0	0.0546883	0	0	0	0	0	0	0	0	0	0	0	0	0	0.00200558	0	0
551		New.ReferenceOTU1056	k__Fungi; p__Ascomycota; c__Sordariomycetes; o__Hypocreales; f__Nectriaceae; unclassified; unclassified	0	0	0	0	0	0	0	0	0	0	0	0	0	0	0	0	0	0	0	0	0	0	0	0	0	0	0	0	0	0	0	0	0	0	0	0	0	0	0	0	0	0	0	0	0	0
552	HE799670		k__Fungi; p__Ascomycota; c__Saccharomycetes; o__Saccharomycetales; f__Incertae_sedis; g__Candida; s__Candida_parapsilosis	0	0	0	0	0	0	0	0	0	0	0	0	0	0	0	0	0	0	0	0	0	0	0.00756528	0	0	0	0	0	0.00447245	0	0	0	0	0	0	0	0	0	0.000772786	0	0.000254778	0	0	0	0	0
553		New.ReferenceOTU915	k__Fungi; unclassified; unclassified; unclassified; unclassified; unclassified; unclassified	0	0	0	0	0	0	0	0	0	0	0	0	0	0	0	0	0	0	0.0132806	0	0	0.00103047	0	0	0	0	0	0	0	0	0	0	0	0	0	0	0	0	0	0	0	0	0	0	0	0
554		New.ReferenceOTU1266	k__Fungi; p__Ascomycota; c__Eurotiomycetes; o__Eurotiales; f__Trichocomaceae; g__Aspergillus; unclassified	0	0	0	0	0	0	0	0	0	0	0	0	0	0	0	0	0	0	0	0	0	0	0	0	0	0	0	0	0	0	0	0	0	0	0	0	0	0	0	0	0	0	0	0	0	0
555		New.CleanUp.ReferenceOTU311531	k__Fungi; unclassified; unclassified; unclassified; unclassified; unclassified; unclassified	0	0	0	0	0	0	0	0	0	0	0	0	0	0	0	0	0.000405318	0.000503335	0.00234364	0.00110498	0	0	0	0	0	0	0	0	0	0.000237775	0	0	0	0	0	0	0	0	0.000772786	0.000134692	0.000509555	0.00111102	0.000458844	0.000617102	0	0.00205582
556		New.ReferenceOTU1456	k__Fungi; p__Ascomycota; c__Eurotiomycetes; o__Eurotiales; f__Trichocomaceae; g__Aspergillus; unclassified	0.000185055	0	0.000344602	0.000141617	0.000440258	0.000331399	0.000184009	0	0	0	0	0	0	0	0	0	0	0	0	0	0	0	0	0	0.00041429	0	7.29222e-05	0.00129454	0.000186352	0.000237775	0	0	0	0	0	0	0	0	0	0	0	0	0	0	0	0
557		New.ReferenceOTU1157	k__Fungi; p__Ascomycota; c__unidentified; o__unidentified; f__unidentified; g__unidentified; unclassified	0	0	0	0	0	0	0	0	0	0	0	0	0	0	0	0	0	0	0	0	0	0	0	0	0	0	0	0	0	0	0	0	0	0	0	0	0	0.000231769	0	0	0	0.2702	0	0	0	0
558		New.CleanUp.ReferenceOTU363443	k__Fungi; unclassified; unclassified; unclassified; unclassified; unclassified; unclassified	0	0	0	0	0	0	0	0	0	0	0	0	0	0	0	0	0	0	0.0429667	0	0	0	0	0	0	0	0	0	0	0	0	0	0	0	0	0	0	0	0	0	0	0	0	0.179268	0	0
559		New.ReferenceOTU289	k__Fungi; p__Ascomycota; c__Saccharomycetes; o__Saccharomycetales; f__Saccharomycetaceae; g__Nakaseomyces; s__Candida_glabrata	0	0	0	0	0	0	0	0	0	0	0	0	0	0	0	0	0	0	0	0	0	0	0	0	0	0	0	0	0	0	0	0	0	0	0	0	0	0	0	0	0	0	0	0	0	0
560		New.ReferenceOTU633	k__Fungi; unclassified; unclassified; unclassified; unclassified; unclassified; unclassified	0	0	0	0	0	0	0	0	0	0	0	0	0	0	0	0	0	0	0	0	0	0	0	0	0	0	0	0	0	0	0	0	0	0	0	0	0	0	0	0	0	0	0	0	0	0
561		New.ReferenceOTU55	k__Fungi; unclassified; unclassified; unclassified; unclassified; unclassified; unclassified	0	0.0249491	0	0	0.00117402	0	0	0	0	0	0	0	0	0	0	0	0	0	0	0	0	0	0.0120357	0	0	0	0.00240643	0	0	0	0	0	0	0	0	0	0	0	0.000772786	0	0	0	0	0	0	0
562		New.ReferenceOTU1478	k__Fungi; p__Ascomycota; c__Dothideomycetes; unclassified; unclassified; unclassified; unclassified	0	0	0	0	0	0	0	0	0	0	0	0	0	0	0	0	0	0	0	0	0	0	0	0	0	0	0	0	0	0	0	0	0	0	0	0	0	0	0	0	0	0	0	0	0	0
563		New.ReferenceOTU101	k__Fungi; unclassified; unclassified; unclassified; unclassified; unclassified; unclassified	0.000925277	0.0181872	0.000172301	0.000283234	0	0	0.0022081	0	0	0.000525562	0.00169522	0.0599798	0.000212484	0	0	0	0	0	0.0124994	0.00331495	0.00608417	0	0.0134112	0.0143629	0	0	0.00729222	0.000184934	0	0	0	0.0002	0	0	0.00369067	0.106564	0.00685882	0	0.000772786	0	0	0.000222204	0.0490963	0	0	0.000373786
564		New.CleanUp.ReferenceOTU269384	k__Fungi; p__Ascomycota; unclassified; unclassified; unclassified; unclassified; unclassified	0	0	0	0	0	0	0	0	0	0.0333732	0	0.0163278	0	0	0	0	0	0	0.0859335	0	0	0	0	0	0.0163644	0	0	0.0184934	0	0.00689549	0.0140781	0	0.0382465	0	0.00861157	0	0.042296	0	0	0	0	0	0	0	0	0
565	JN672587		k__Fungi; p__Ascomycota; c__Eurotiomycetes; o__Eurotiales; f__Trichocomaceae; g__Emericella; s__Emericella_nidulans	0	0	0	0	0	0	0.042506	0	0	0	0	0	0	0	0	0	0	0	0	0	0	0	0	0.045754	0	0	0	0	0	0	0	0.0002	0.0191233	0	0	0.14489	0	0	0	0	0	0	0	0	0	0
566		New.ReferenceOTU1506	k__Fungi; p__Ascomycota; c__Eurotiomycetes; o__Eurotiales; f__Trichocomaceae; g__Aspergillus; unclassified	0	0	0	0	0	0	0	0	0	0	0	0	0	0	0	0	0	0	0	0	0	0	0	0	0	0	0	0	0	0	0	0	0	0	0	0	0	0	0	0	0	0	0	0	0	0
567		New.ReferenceOTU1279	k__Fungi; unclassified; unclassified; unclassified; unclassified; unclassified; unclassified	0	0	0	0	0	0	0	0	0	0	0	0	0	0	0	0	0	0.00704668	0.809337	0.133703	0	0	0	0	0	0	0	0	0	0	0	0	0	0	0	0.00841294	0.00457254	0	0	0	0	0	0	0	0	0
568		New.ReferenceOTU1301	k__Fungi; p__Ascomycota; c__Dothideomycetes; o__Pleosporales; f__Pleosporaceae; unclassified; unclassified	0	0	0	0	0	0	0	0	0	0	0	0	0	0	0	0	0	0	0	0	0	0	0	0	0	0	0	0	0	0	0	0	0	0	0	0	0	0	0	0	0	0	0	0	0	0
569		New.CleanUp.ReferenceOTU945648	k__Fungi; unclassified; unclassified; unclassified; unclassified; unclassified; unclassified	0	0	0	0	0	0	0	0	0	0	0	0	0	0.000719399	0.0241757	0	0	0	0.00468728	0.00220997	0	0	0.000343877	0.037462	0	0	0	0	0	0	0	0	0	0	0	0.000934772	0.141749	0.000231769	0	0	0	0.00111102	0.000229422	0.000462827	0.000162458	0
570	AF218792		k__Fungi; p__Ascomycota; c__Dothideomycetes; o__Pleosporales; f__Incertae_sedis; g__Phoma; s__Phoma_herbarum	0	0	0	0	0	0	0	0.00349072	0	0	0.0245807	0	0	0.000719399	0.000671547	0	0	0	0	0	0	0	0	0	0	0.011782	0	0	0.0760316	0	0	0	0	0	0.00123022	0	0	0	0	0	0	0.00111102	0	0	0	0.0811115
571	AY228120		k__Fungi; p__Ascomycota; c__Sordariomycetes; o__Microascales; f__Microascaceae; g__Scedosporium; s__Scedosporium_prolificans	0	0	0	0	0	0	0	0	0	0	0	0	0	0	0	0	0	0	0	0	0	0	0	0	0	0	0	0	0	0	0	0	0	0	0	0	0	0	0	0	0	0	0.272553	0	0	0
572		New.CleanUp.ReferenceOTU1017641	k__Fungi; p__Ascomycota; unclassified; unclassified; unclassified; unclassified; unclassified	0	0	0	0.000141617	0	0	0	0	0	0	0	0	0	0	0	0	0	0	0	0.00331495	0	0	0	0	0	0	0	0	0.000186352	0.000475551	0	0	0	0	0	0.00467386	0	0.0278122	0.00154557	0.0379831	0	0.000888816	0.000229422	0.0282324	0	0
573		New.ReferenceOTU1702	k__Fungi; p__Ascomycota; c__Sordariomycetes; unclassified; unclassified; unclassified; unclassified	0	0	0	0	0	0	0	0	0	0	0	0	0	0	0	0	0	0	0	0	0	0	0	0	0	0	0	0	0	0	0	0	0	0	0	0	0	0	0	0	0	0	0	0	0	0
574		New.CleanUp.ReferenceOTU88252	k__Fungi; unclassified; unclassified; unclassified; unclassified; unclassified; unclassified	0.0070321	0.00233169	0	0	0	0	0	0	0.11559	0	0.00148332	0	0	0	0	0	0	0	0.00156243	0	0.000320219	0.000343489	0.000687753	0	0	0.0717794	0	0	0.000745408	0	0	0	0.0258726	0	0	0.00280431	0	0	0.00695507	0.000269384	0	0	0	0	0.000162458	0
575		New.ReferenceOTU238	k__Fungi; unclassified; unclassified; unclassified; unclassified; unclassified; unclassified	0	0	0	0	0.168619	0	0	0	0	0	0	0	0	0	0	0	0	0	0	0	0	0	0	0	0	0	0	0	0	0	0	0	0	0	0	0	0	0	0	0	0	0	0	0	0	0
576	DQ672316		k__Fungi; p__Basidiomycota; c__unidentified; o__unidentified; f__unidentified; g__unidentified; s__unculturedsoil_basidiomycete	0	0	0	0	0	0	0	0	0	0	0	0	0	0	0	0	0	0	0	0	0	0	0	0	0	0	0	0	0	0	0	0	0	0	0	0	0	0	0	0	0	0.260423	0	0	0	0
577	AB105954		k__Fungi; p__Ascomycota; c__Sordariomycetes; o__Hypocreales; f__Clavicipitaceae; g__Villosiclava; s__Villosiclava_virens	0	0	0	0	0	0	0	0	0	0	0	0	0	0	0	0	0	0	0	0	0	0	0	0	0	0	0	0	0	0	0.232288	0	0	0	0	0	0.0110503	0	0	0	0	0	0	0	0.0242063	0
578		New.ReferenceOTU909	k__Fungi; p__Ascomycota; c__Dothideomycetes; o__Pleosporales; f__Pleosporaceae; unclassified; unclassified	0	0	0	0	0	0	0	0	0	0	0	0	0	0	0	0	0	0	0	0	0	0	0	0	0	0	0	0	0	0	0	0	0	0	0	0	0	0	0	0	0	0	0	0	0	0
579		New.ReferenceOTU405	k__Fungi; unclassified; unclassified; unclassified; unclassified; unclassified; unclassified	0	0	0	0	0	0	0	0	0	0	0	0	0	0	0	0	0	0	0.906989	0.00110498	0	0	0	0	0	0	0	0	0	0	0	0	0	0	0	0	0.000381045	0	0	0	0	0	0	0	0	0
580		New.ReferenceOTU1151	k__Fungi; p__Ascomycota; c__Dothideomycetes; o__Pleosporales; unclassified; unclassified; unclassified	0	0	0	0	0	0	0	0	0	0	0	0	0	0	0	0	0	0	0	0	0	0	0	0	0	0	0	0	0	0	0	0	0	0	0	0	0	0	0	0	0	0	0	0	0	0
581		New.ReferenceOTU956	k__Fungi; p__Basidiomycota; c__Incertae_sedis; o__Malasseziales; unclassified; unclassified; unclassified	0	0.00186535	0.00189531	0.00354042	0	0	0	0	0.00314294	0.000175187	0	0	0.0871184	0	0.000671547	0.00757009	0.0291829	0	0.00156243	0.00220997	0	0	0	0.00429406	0	0	0	0	0	0	0	0	0	0.0022341	0.0252196	0.00186954	0.18214	0	0	0	0	0	0	0	0	0
582	FJ449941		k__Fungi; p__unidentified; c__unidentified; o__unidentified; f__unidentified; g__unidentified; s__fungal_endophyte	0	0	0	0	0	0	0	0	0	0	0	0	0	0	0	0	0	0	0	0	0	0	0	0	0	0	0	0	0	0	0	0	0	0	0	0	0	0	0	0	0	0	0	0	0	0
583	EU517039		k__Fungi; p__unidentified; c__unidentified; o__unidentified; f__unidentified; g__unidentified; s__unculturedfungus	0	0	0	0	0	0	0	0	0	0	0	0	0	0.829467	0	0	0	0	0	0	0	0	0	0	0	0	0	0	0	0	0	0	0	0	0	0	0	0	0	0	0	0	0	0	0	0
584		New.ReferenceOTU408	k__Fungi; unclassified; unclassified; unclassified; unclassified; unclassified; unclassified	0	0.000233169	0	0	0.000146753	0	0	0	0.000174608	0	0	0	0	0.00503579	0.000671547	0.000473131	0.00162127	0	0.00234364	0.0187847	0	0	0	0	0	0	0.000218767	0	0	0	0	0	0.00224979	0.00191494	0.00123022	0.00747817	0.00152418	0.00185415	0.00772786	0.00228976	0.00535033	0.00444408	0.0073415	0.00231413	0.00292425	0.0166335
585		New.CleanUp.ReferenceOTU226734	k__Fungi; p__Ascomycota; c__Eurotiomycetes; o__Eurotiales; f__Trichocomaceae; g__Aspergillus; unclassified	0.0120286	0	0.00241221	0.000141617	0.00352206	0.011599	0.00331215	0.00043634	0.000349216	0.00070075	0.000211903	0	0.000637452	0	0	0	0	0	0	0	0.000640439	0.000343489	0	0	0.0101501	0.00725045	0.0150949	0.000739738	0.000186352	0.000237775	0.000234634	0	0	0	0	0	0	0	0	0.000134692	0.0127389	0.000444408	0.00917688	0	0.0107222	0.0115874
586		New.ReferenceOTU1195	k__Fungi; p__Ascomycota; c__Sordariomycetes; o__Hypocreales; f__Nectriaceae; unclassified; unclassified	0	0	0	0	0	0	0	0	0	0	0	0	0	0	0	0	0	0	0	0	0	0	0	0	0	0	0	0	0	0	0	0	0	0	0	0	0	0	0	0	0	0	0	0	0	0
587		New.ReferenceOTU1648	k__Fungi; p__Ascomycota; c__Sordariomycetes; o__Hypocreales; f__Nectriaceae; unclassified; unclassified	0	0	0	0	0	0	0	0	0	0	0	0	0	0	0	0	0	0	0	0	0	0	0	0	0	0	0	0	0	0	0	0	0	0	0	0	0	0	0	0	0	0	0	0	0	0
588		New.ReferenceOTU1393	k__Fungi; unclassified; unclassified; unclassified; unclassified; unclassified; unclassified	0	0	0	0.000141617	0	0	0	0	0	0	0	0	0	0	0	0	0.000810636	0	0.00859335	0.200002	0	0.230481	0	0	0	0.000181261	0	0.000184934	0	0.0192598	0	0.0002	0	0	0	0.00186954	0.00495359	0	0	0.00525299	0.000254778	0	0	0	0	0
589		New.ReferenceOTU901	k__Fungi; unclassified; unclassified; unclassified; unclassified; unclassified; unclassified	0	0	0	0	0.000146753	0	0	0	0	0	0	0.377206	0	0	0	0	0	0	0	0	0	0	0	0	0	0	0	0	0	0	0	0	0	0	0	0	0	0	0	0	0	0	0	0.00138848	0	0
590		New.ReferenceOTU1582	k__Fungi; p__Ascomycota; c__Dothideomycetes; o__Pleosporales; unclassified; unclassified; unclassified	0	0	0	0	0	0	0	0	0	0	0	0	0	0	0	0	0	0	0	0	0	0	0	0	0	0	0	0	0	0	0	0	0	0	0	0	0.432867	0	0	0	0	0	0	0	0	0
591	FJ820783		k__Fungi; p__unidentified; c__unidentified; o__unidentified; f__unidentified; g__unidentified; s__unculturedfungus	0	0	0	0	0	0	0	0	0	0	0	0	0	0	0.761534	0	0	0	0	0	0	0	0	0	0	0	0	0	0	0	0	0	0	0	0	0	0	0	0	0	0	0	0	0	0	0
592		New.CleanUp.ReferenceOTU587252	k__Fungi; unclassified; unclassified; unclassified; unclassified; unclassified; unclassified	0	0	0	0	0	0	0	0	0	0	0	0	0	0	0	0	0	0	0	0.00220997	0	0	0	0	0	0	0	0	0	0	0	0	0	0	0	0	0	0	0	0	0	0	0	0	0	0
593	EU019278		k__Fungi; p__Ascomycota; c__Dothideomycetes; o__Capnodiales; f__Teratosphaeriaceae; g__Penidiella; s__Penidiella_venezuelensis	0	0	0	0	0	0	0	0	0	0	0	0	0	0	0	0	0	0	0	0	0	0	0	0	0	0	0	0	0	0	0	0	0	0	0	0	0	0	0	0	0	0	0	0	0	0
594		New.ReferenceOTU72	k__Fungi; unclassified; unclassified; unclassified; unclassified; unclassified; unclassified	0	0	0	0	0	0	0	0	0	0	0	0	0.239044	0	0	0	0	0	0	0	0	0	0	0	0	0	0	0	0	0	0	0	0	0	0	0.000934772	0	0	0	0	0	0	0	0	0	0
595	JQ760525		k__Fungi; p__Ascomycota; c__Sordariomycetes; o__unidentified; f__unidentified; g__unidentified; s__Sordariomycetes_sp_genotype_405	0	0	0	0	0	0	0	0	0	0	0	0	0	0	0	0	0	0	0	0	0	0	0	0	0	0	0	0	0	0	0	0	0	0	0	0	0	0	0	0	0	0	0	0	0	0
596		New.ReferenceOTU1391	k__Fungi; unclassified; unclassified; unclassified; unclassified; unclassified; unclassified	0	0	0	0.000283234	0	0	0.00128806	0	0	0	0	0.000666442	0	0	0	0	0.00324254	0	0.00312485	0	0	0	0	0	0	0	0	0	0	0	0	0	0.0101241	0	0.00922668	0	0	0.00463537	0.00386393	0	0.0507008	0	0.000458844	0.063253	0.000162458	0.000373786
597		New.ReferenceOTU1057	k__Fungi; unclassified; unclassified; unclassified; unclassified; unclassified; unclassified	0.00148044	0	0	0	0	0	0	0	0	0	0.0822182	0.000333221	0	0.00359699	0.00335773	0.000473131	0	0	0	0	0	0	0	0.0435329	0	0	0	0	0	0	0	0	0.0416212	0.000319157	0	0	0.000381045	0.000927074	0	0.00188569	0.00127389	0	0.000458844	0.000154276	0	0
598		New.CleanUp.ReferenceOTU482571	k__Fungi; p__Ascomycota; c__Eurotiomycetes; o__Eurotiales; f__Trichocomaceae; g__Aspergillus; unclassified	0	0	0	0	0	0	0	0	0	0	0	0	0	0	0	0	0	0	0	0	0	0	0	0	0	0	0	0	0	0	0	0	0	0	0	0	0	0	0	0	0	0	0	0	0	0
599		New.CleanUp.ReferenceOTU754628	k__Fungi; unclassified; unclassified; unclassified; unclassified; unclassified; unclassified	0.00758727	0.000699506	0.028602	0	0.012474	0	0	0	0	0.000262781	0	0	0	0	0	0	0	0	0	0	0.000320219	0	0	0	0.100051	0	0.0226059	0	0	0	0	0	0	0.000319157	0	0	0	0	0	0	0	0	0	0	0	0.000186893
600		New.ReferenceOTU1147	k__Fungi; p__Ascomycota; c__Eurotiomycetes; o__Eurotiales; f__Trichocomaceae; g__Aspergillus; unclassified	0	0	0	0	0	0	0	0	0	0	0.00084761	0	0	0	0	0	0	0	0	0	0	0	0	0	0.0118073	0.00725045	0.000218767	0	0.00354069	0	0	0	0	0	0	0	0	0	0	0	0	0	0	0	0.0139714	0
601		New.CleanUp.ReferenceOTU588037	k__Fungi; p__Ascomycota; c__Sordariomycetes; o__Xylariales; f__Amphisphaeriaceae; g__Ellurema; s__Ellurema_indica	0	0	0	0	0	0	0	0	0	0	0	0	0	0	0	0	0	0	0	0	0	0	0	0	0	0	0	0	0	0	0	0	0	0	0	0	0	0	0	0	0	0	0	0	0	0.20633
602		New.ReferenceOTU20	k__Fungi; unclassified; unclassified; unclassified; unclassified; unclassified; unclassified	0	0	0	0	0	0	0.0178488	0	0	0	0	0	0	0	0.00268619	0	0	0	0	0.890618	0	0	0	0	0	0	0	0	0	0	0	0	0	0	0	0	0	0	0.143738	0	0	0	0	0	0.000162458	0
603		New.ReferenceOTU1716	k__Fungi; p__Ascomycota; c__Eurotiomycetes; o__Eurotiales; f__Trichocomaceae; g__Aspergillus; unclassified	0	0	0	0	0	0	0	0	0	0	0	0	0	0	0	0	0	0	0	0	0	0	0	0	0	0	0	0	0	0	0	0	0	0	0	0	0	0	0	0	0	0	0	0	0	0
604		New.ReferenceOTU1054	k__Fungi; p__Ascomycota; c__Saccharomycetes; o__Saccharomycetales; f__Incertae_sedis; g__Candida; s__Candida_pararugosa	0.0381214	0	0	0	0	0	0	0	0	0	0	0	0	0	0	0	0	0	0	0	0	0.0030914	0	0	0.178559	0	0	0	0	0	0	0	0	0	0	0	0	0	0	0	0	0	0	0	0	0
605		New.ReferenceOTU492	k__Fungi; unclassified; unclassified; unclassified; unclassified; unclassified; unclassified	0	0.0116584	0	0	0.000146753	0	0	0	0	0	0	0	0	0	0	0	0	0.0437901	0.0468728	0.0209947	0	0	0	0	0	0	0.00313565	0	0	0	0	0	0	0.0022341	0	0.00841294	0	0	0.0170013	0.0101019	0	0.00399967	0	0	0.000162458	0
606		New.ReferenceOTU965	k__Fungi; unclassified; unclassified; unclassified; unclassified; unclassified; unclassified	0	0	0	0	0	0	0	0	0	0	0	0	0	0	0	0	0	0	0	0	0	0	0	0	0	0	0	0	0.199956	0	0	0	0	0	0	0	0	0	0	0	0	0	0	0	0	0
607	JN646778		k__Fungi; p__Ascomycota; c__Dothideomycetes; o__Botryosphaeriales; f__Botryosphaeriaceae; g__Lasiodiplodia; s__Lasiodiplodia_theobromae	0	0	0	0	0	0	0	0	0	0	0	0	0	0	0	0	0	0	0	0	0	0	0	0	0	0	0	0	0	0	0	0	0	0	0	0	0	0	0	0	0	0	0	0	0	0
608		New.ReferenceOTU1764	k__Fungi; unclassified; unclassified; unclassified; unclassified; unclassified; unclassified	0	0	0	0	0	0.354597	0	0.00043634	0	0	0	0	0.000212484	0	0	0	0	0	0	0	0	0	0	0	0	0	0	0	0	0	0	0	0	0	0	0	0	0	0	0	0	0	0	0	0	0
609		New.CleanUp.ReferenceOTU363012	k__Fungi; unclassified; unclassified; unclassified; unclassified; unclassified; unclassified	0	0	0	0	0	0	0	0	0	0	0	0	0	0	0	0	0	0	0	0	0	0	0	0	0	0	0	0	0	0	0	0	0	0	0	0	0	0	0	0	0	0	0	0	0	0
610		New.ReferenceOTU1133	k__Fungi; p__Ascomycota; c__Sordariomycetes; o__Hypocreales; f__Nectriaceae; g__Fusarium; unclassified	0	0	0	0	0	0	0	0	0	0	0	0	0	0	0	0	0	0	0	0	0	0	0	0	0	0	0	0	0	0	0	0	0	0	0	0	0	0	0	0	0	0	0	0	0	0
611		New.CleanUp.ReferenceOTU617038	k__Fungi; unclassified; unclassified; unclassified; unclassified; unclassified; unclassified	0	0	0.000344602	0.000283234	0.000293505	0	0.000184009	0	0.000349216	0	0.000211903	0	0.000424968	0.0014388	0.000671547	0	0	0.000503335	0.00156243	0.0265196	0	0	0	0.000148071	0.000621435	0.000543784	0.000218767	0.000184934	0.000186352	0	0	0.0002	0.00674938	0.00191494	0.00123022	0.00560863	0.000762091	0.000695306	0.00618228	0.00202038	0.00560511	0.0055551	0.00894746	0.0012342	0.00243687	0.014017
612		New.CleanUp.ReferenceOTU461547	k__Fungi; unclassified; unclassified; unclassified; unclassified; unclassified; unclassified	0	0	0	0	0	0	0	0	0	0	0	0	0	0	0	0	0	0	0	0	0	0	0	0	0	0	0	0	0	0	0	0.2108	0	0	0	0	0	0	0	0	0	0	0	0	0	0
613		New.CleanUp.ReferenceOTU636307	k__Fungi; unclassified; unclassified; unclassified; unclassified; unclassified; unclassified	0	0	0	0	0.000146753	0	0	0	0	0	0	0	0	0.00431639	0.00134309	0	0	0.00151	0.00156243	0.0187847	0	0	0	0	0	0	0	0	0	0	0	0.0002	0.00787428	0.0022341	0	0.0065434	0	0.000927074	0.00850064	0.00148161	0.00611467	0.00333306	0.00894746	0.000771378	0.00243687	0.0155121
614		New.CleanUp.ReferenceOTU1007598	k__Fungi; p__Basidiomycota; c__Agaricomycetes; o__Corticiales; f__Corticiaceae; g__Rhizoctonia; s__Rhizoctonia_bataticola	0	0	0	0	0	0	0	0	0	0	0	0	0	0	0	0	0	0	0	0	0	0	0	0	0	0	0	0	0	0	0	0	0	0	0	0	0	0	0	0	0	0	0	0	0	0
615		New.ReferenceOTU282	k__Fungi; p__Ascomycota; c__Eurotiomycetes; o__Eurotiales; f__Trichocomaceae; g__Aspergillus; unclassified	0	0	0	0	0	0	0	0	0	0	0	0	0	0	0	0	0	0	0	0	0	0	0	0	0	0	0	0	0	0	0	0	0	0	0	0	0	0	0	0	0	0	0	0	0	0
616		New.ReferenceOTU1622	k__Fungi; p__Basidiomycota; c__Agaricomycetes; o__Corticiales; f__Corticiaceae; g__Rhizoctonia; s__Rhizoctonia_bataticola	0	0	0	0	0	0	0	0	0	0	0	0	0	0	0	0	0	0	0	0	0	0	0	0	0	0	0	0	0	0	0	0	0	0	0	0	0	0	0	0	0	0	0	0	0	0
617		New.ReferenceOTU689	k__Fungi; p__Ascomycota; c__Eurotiomycetes; o__Eurotiales; f__Trichocomaceae; unclassified; unclassified	0.0751325	0	0.00499673	0	0	0.00198839	0.0667951	0.00043634	0.00803196	0.000175187	0	0	0.00212484	0.00359699	0	0	0	0	0	0	0.00896614	0	0	0	0.0018643	0.000543784	0.00422949	0.000184934	0	0	0	0	0.00449959	0	0	0	0	0	0	0	0	0	0	0	0	0
618	JF719830		k__Fungi; p__Ascomycota; c__Sordariomycetes; o__Incertae_sedis; f__Magnaporthaceae; g__Pyricularia; s__Pyricularia_angulata	0	0	0	0	0	0	0	0	0	0	0	0	0	0	0	0	0	0	0	0	0	0	0	0	0	0	0	0	0	0	0	0	0.0011249	0.331285	0	0	0	0	0	0	0	0	0	0	0	0
619		New.ReferenceOTU1482	k__Fungi; p__Basidiomycota; c__Incertae_sedis; o__Malasseziales; unclassified; unclassified; unclassified	0.000555166	0.00209852	0.00292912	0.00991317	0	0	0	0.00741778	0.000873039	0.00236503	0	0	0.0118991	0	0.0288765	0.0473131	0.0458009	0.0317101	0	0	0.0140896	0.00137396	0	0.0140668	0	0.00453153	0.000437533	0.00240415	0.000559056	0	0.000234634	0.00960002	0	0.0523418	0.0510543	0	0.00609672	0	0	0	0	0	0	0	0	0
620		New.ReferenceOTU0	k__Fungi; unclassified; unclassified; unclassified; unclassified; unclassified; unclassified	0	0	0	0	0	0	0	0	0	0	0	0	0	0	0	0	0	0	0	0	0	0	0	0	0	0	0	0	0	0	0	0	0.00337469	0	0	0.00467386	0	0.000463537	0	0	0	0	0	0.15767	0	0
621		New.CleanUp.ReferenceOTU675564	k__Fungi; p__Ascomycota; unclassified; unclassified; unclassified; unclassified; unclassified	0	0	0	0	0	0	0	0	0	0	0	0	0	0	0	0	0	0	0	0	0	0	0.353505	0	0	0	0	0	0	0	0	0	0	0	0	0	0	0	0	0	0	0	0	0	0	0
622		New.ReferenceOTU1737	k__Fungi; p__Ascomycota; c__Dothideomycetes; unclassified; unclassified; unclassified; unclassified	0	0	0	0	0	0	0	0	0	0	0	0	0	0	0	0	0	0	0	0	0	0	0	0	0	0	0	0	0	0	0	0	0	0	0	0	0	0	0	0	0	0	0	0	0	0
623	JQ666385		k__Fungi; p__unidentified; c__unidentified; o__unidentified; f__unidentified; g__unidentified; s__unculturedsoil_fungus	0	0	0	0	0	0	0	0.0209443	0	0	0.0553066	0	0	0.00719399	0.00805856	0	0.00526913	0	0.00468728	0	0	0	0	0	0	0.0418713	0	0	0.069882	0	0	0	0	0	0.00738134	0	0	0	0	0	0	0.000888816	0.00160595	0	0	0.000560678
624		New.CleanUp.ReferenceOTU609535	k__Fungi; p__Ascomycota; c__Sordariomycetes; o__Hypocreales; f__Nectriaceae; unclassified; unclassified	0	0	0	0	0	0	0	0	0	0	0	0	0	0	0	0	0	0	0	0	0	0	0	0	0	0	0	0	0	0	0	0	0	0	0	0	0	0	0	0	0	0	0	0	0	0
625	EU314980		k__Fungi; p__Ascomycota; c__Sordariomycetes; o__Hypocreales; f__Nectriaceae; g__Haematonectria; s__Fusarium_solani	0	0	0	0	0	0	0	0	0	0	0	0	0	0	0	0	0	0	0	0	0	0	0.000687753	0	0	0	0	0	0.000186352	0.000475551	0	0.0002	0	0	0	0	0	0.00162238	0	0	0	0	0	0	0	0
626		New.ReferenceOTU1463	k__Fungi; p__Basidiomycota; c__Incertae_sedis; o__Malasseziales; f__unidentified; g__unidentified; s__unculturedMalassezia	0	0.00233169	0.000516903	0.0124623	0	0	0	0	0.00139686	0	0	0	0.0520585	0	0.16923	0.000946262	0.0206712	0	0	0	0	0	0	0	0	0	0	0	0	0	0	0.0002	0	0.000319157	0.0313707	0	0.104025	0	0	0	0	0	0	0	0	0
627	HM535401		k__Fungi; p__Ascomycota; c__Sordariomycetes; o__Hypocreales; f__Hypocreaceae; g__Trichoderma; s__Trichoderma_sp_I_1	0	0	0	0	0	0	0	0	0	0	0	0	0.0620453	0	0	0	0	0	0	0	0	0	0.120013	0	0	0	0	0	0	0.0637238	0	0	0	0	0	0	0	0	0	0	0	0	0	0	0	0
628		New.CleanUp.ReferenceOTU279706	k__Fungi; p__Ascomycota; c__Dothideomycetes; o__Pleosporales; f__Pleosporaceae; unclassified; unclassified	0	0	0	0	0	0	0	0	0	0	0	0	0	0	0	0	0	0	0	0	0	0	0	0	0	0	0	0	0	0	0	0	0	0	0	0	0	0	0	0	0	0	0	0	0	0
629		New.ReferenceOTU914	k__Fungi; p__Ascomycota; c__Sordariomycetes; o__Hypocreales; f__Nectriaceae; unclassified; unclassified	0	0	0	0	0	0	0	0	0	0	0	0	0	0	0	0	0	0	0	0	0	0	0	0	0	0	0	0	0	0	0	0	0	0	0	0	0	0	0	0	0	0	0	0	0	0
630		New.CleanUp.ReferenceOTU131274	k__Fungi; p__Basidiomycota; c__Incertae_sedis; o__Malasseziales; unclassified; unclassified; unclassified	0.00148044	0.0128243	0	0	0	0.0013256	0.00570427	0	0.0693193	0.0197962	0.00487376	0.00199933	0.000849935	0.0021582	0	0	0	0	0.00312485	0.00220997	0.000320219	0.000343489	0	0	0.00476433	0	0	0.0157194	0.00186352	0.00118888	0.00211171	0.0002	0.00562449	0	0.000615112	0	0	0	0.000772786	0.000134692	0	0.00155543	0	0.00215986	0	0.000186893
631		New.ReferenceOTU817	k__Fungi; unclassified; unclassified; unclassified; unclassified; unclassified; unclassified	0	0	0	0	0	0	0	0	0	0	0	0	0	0.0014388	0	0	0	0	0	0	0	0	0	0.0134745	0	0	0	0.156824	0	0	0	0	0	0	0	0	0	0.00278122	0	0	0	0	0	0	0	0
632	HQ607856		k__Fungi; p__Ascomycota; c__unidentified; o__unidentified; f__unidentified; g__unidentified; s__Ascomycota_sp_AR_2010	0	0	0	0	0	0	0	0	0	0	0	0	0	0	0	0	0	0	0	0	0	0	0	0	0	0	0	0	0	0	0	0	0	0	0	0	0	0	0	0.135231	0	0	0	0	0	0
633		New.ReferenceOTU1353	k__Fungi; unclassified; unclassified; unclassified; unclassified; unclassified; unclassified	0	0	0	0.00906347	0	0	0	0	0	0	0	0	0.000212484	0.0330923	0.000671547	0.000473131	0	0.000503335	0.00234364	0.069614	0	0	0	0.0156955	0	0	0	0	0	0	0	0	0.0134988	0.00159579	0	0.000934772	0.000381045	0.00254945	0	0.00983251	0.0140128	0.000222204	0.00137653	0	0.000324916	0.00541989
634		New.CleanUp.ReferenceOTU156116	k__Fungi; unclassified; unclassified; unclassified; unclassified; unclassified; unclassified	0	0	0	0	0	0	0	0	0	0	0	0	0	0	0	0	0	0	0	0	0	0	0.343189	0	0	0	0	0	0	0	0	0	0	0	0	0	0	0	0	0	0	0	0	0	0	0
635	HM162321		k__Fungi; p__Basidiomycota; c__unidentified; o__unidentified; f__unidentified; g__unidentified; s__unculturedBasidiomycota	0.00148044	0	0.000344602	0.000991317	0	0.00198839	0.000736034	0	0.00576206	0.00201466	0.00868801	0.0299899	0.00212484	0.0115104	0	0	0.000405318	0.00201334	0.00859335	0.0154698	0.00576395	0.000686978	0.0103163	0.000296142	0.000621435	0.000543784	0	0	0.00409974	0.00309108	0.000938538	0.000600001	0.00337469	0.000319157	0.00123022	0.0308475	0.008383	0	0.0131374	0.000538768	0.000254778	0.0288865	0.00137653	0.000771378	0.000487375	0.005233
636	JQ990198		k__Fungi; p__Ascomycota; c__Dothideomycetes; o__Capnodiales; f__Mycosphaerellaceae; g__unidentified; s__unculturedCladosporium	0	0	0	0	0	0	0	0	0	0	0.000423805	0.000333221	0.000212484	0.00287759	0	0	0	0	0.0320297	0	0	0.0030914	0.0983487	0	0	0	0	0.000184934	0	0.00784659	0	0.0002	0	0	0	0.480473	0.000762091	0	0	0	0	0.00822155	0	0	0.000162458	0.000373786
637		New.CleanUp.ReferenceOTU120953	k__Fungi; unclassified; unclassified; unclassified; unclassified; unclassified; unclassified	0	0	0	0	0	0	0	0	0	0	0	0	0	0.0870472	0	0	0	0.000503335	0.000781213	0.953602	0	0	0	0	0	0	0	0	0	0	0	0	0	0	0	0.000934772	0.000381045	0	0	0	0	0	0	0	0	0
638		New.ReferenceOTU521	k__Fungi; unclassified; unclassified; unclassified; unclassified; unclassified; unclassified	0	0	0	0	0	0	0	0	0	0	0	0	0	0	0	0	0	0	0	0	0	0	0	0.000148071	0.000207145	0.177817	0	0	0	0	0	0	0	0	0	0	0	0	0	0	0	0	0	0	0	0
639		New.ReferenceOTU479	k__Fungi; unclassified; unclassified; unclassified; unclassified; unclassified; unclassified	0	0	0	0	0	0	0	0	0	0	0	0	0	0	0	0	0	0	0	0	0	0	0.000343877	0.145258	0	0	0	0	0	0	0	0.0002	0	0	0	0	0	0	0	0	0	0	0	0	0	0
640	FJ449925		k__Fungi; p__unidentified; c__unidentified; o__unidentified; f__unidentified; g__unidentified; s__fungal_endophyte	0	0	0	0	0	0	0	0	0	0	0	0	0	0	0	0	0	0	0	0	0	0	0	0	0	0	0	0	0	0	0	0	0	0	0	0	0	0	0.755012	0	0	0	0	0	0.000162458	0
641		New.CleanUp.ReferenceOTU272162	k__Fungi; unclassified; unclassified; unclassified; unclassified; unclassified; unclassified	0	0	0	0	0	0	0	0	0	0	0	0	0	0	0	0	0	0	0	0	0	0	0	0	0	0.000181261	0	0	0	0	0.227595	0	0	0	0	0	0	0	0	0	0	0	0	0	0	0
642	JQ954870		k__Fungi; p__Ascomycota; c__Dothideomycetes; o__Botryosphaeriales; f__Botryosphaeriaceae; g__Macrophomina; s__Macrophomina_phaseolina	0	0	0	0	0	0	0	0	0	0	0	0	0	0	0	0	0	0	0	0	0	0	0	0	0	0	0	0	0	0	0	0	0	0	0	0	0	0	0	0	0	0	0	0	0	0
643		New.CleanUp.ReferenceOTU552722	k__Fungi; unclassified; unclassified; unclassified; unclassified; unclassified; unclassified	0	0	0	0	0	0	0	0	0	0	0	0	0	0	0	0	0	0	0.756215	0.00110498	0	0	0	0	0	0	0	0	0	0	0	0	0	0	0	0	0	0	0	0	0	0	0	0	0	0
644		New.CleanUp.ReferenceOTU210021	k__Fungi; unclassified; unclassified; unclassified; unclassified; unclassified; unclassified	0	0	0	0	0	0	0	0	0	0	0	0	0	0	0	0	0	0	0	0	0	0	0	0	0	0	0	0	0	0	0	0	0	0	0	0	0	0	0	0	0	0.215093	0	0	0	0
645		New.ReferenceOTU253	k__Fungi; p__Ascomycota; c__Eurotiomycetes; o__Eurotiales; f__Trichocomaceae; g__Aspergillus; unclassified	0	0	0	0	0	0	0	0	0	0	0	0	0	0	0	0	0	0	0	0	0	0	0	0	0	0	0	0	0	0	0	0	0	0	0	0	0	0	0	0	0	0	0	0	0	0
646		New.ReferenceOTU1062	k__Fungi; unclassified; unclassified; unclassified; unclassified; unclassified; unclassified	0.000185055	0.000932675	0.000172301	0.000283234	0	0	0	0	0.000349216	8.75937e-05	0	0	0.000637452	0.00431639	0.00268619	0.000473131	0.000405318	0.00302001	0.00156243	0.0176798	0.000640439	0.000343489	0	0	0.000207145	0.000181261	0.000218767	0	0.000186352	0	0	0.000400001	0.00449959	0.00127663	0	0.00373909	0.00152418	0.000695306	0.010819	0.00242445	0.00560511	0.00288865	0.00688266	0.00169703	0.00178704	0.0143907
647		New.CleanUp.ReferenceOTU812801	k__Fungi; unclassified; unclassified; unclassified; unclassified; unclassified; unclassified	0	0	0	0	0	0	0.00239211	0	0	0	0	0	0	0	0	0.0104089	0	0	0	0.00552492	0	0	0.000343877	0	0	0	0	0	0	0	0	0.000400001	0	0	0	0	0	0	0	0	0.0430574	0	0	0	0	0
648		New.ReferenceOTU1606	k__Fungi; p__Ascomycota; c__Saccharomycetes; o__Saccharomycetales; f__Saccharomycetaceae; g__Nakaseomyces; s__Candida_glabrata	0	0	0	0	0	0	0	0	0	0	0	0	0	0	0	0	0	0	0	0	0	0	0	0	0	0	0	0	0	0	0	0	0	0	0	0	0	0	0	0	0	0	0	0	0	0
649		New.CleanUp.ReferenceOTU119143	k__Fungi; unclassified; unclassified; unclassified; unclassified; unclassified; unclassified	0	0	0	0	0	0	0	0	0	0	0	0	0	0.223014	0	0	0	0	0.00156243	0	0	0	0	0	0	0	0	0	0	0	0	0	0	0	0	0.443082	0.000762091	0	0	0	0	0	0	0	0	0
650		New.CleanUp.ReferenceOTU718293	k__Fungi; unclassified; unclassified; unclassified; unclassified; unclassified; unclassified	0	0	0	0	0	0	0	0.00043634	0	0	0	0.317227	0	0	0	0	0	0	0	0	0	0	0	0	0	0	0	0	0	0	0	0	0	0	0	0	0	0	0	0	0	0	0	0	0	0
651		New.ReferenceOTU192	k__Fungi; p__Ascomycota; c__Sordariomycetes; o__Hypocreales; f__Nectriaceae; g__Fusarium; s__Fusarium_sp_08023	0	0	0	0	0	0	0	0	0	0	0	0	0	0	0	0	0	0	0	0	0	0	0	0	0	0	0	0	0	0	0	0	0	0	0	0	0	0	0	0	0	0	0	0	0	0
652		New.ReferenceOTU458	k__Fungi; p__Ascomycota; c__Dothideomycetes; o__Pleosporales; f__Pleosporaceae; g__Cochliobolus; s__Cochliobolus_ravenelii	0	0	0	0	0	0	0	0	0	0	0	0	0	0	0	0	0	0	0	0	0	0	0	0	0	0	0	0	0	0	0	0	0	0	0	0	0	0	0	0	0	0	0	0	0	0
653		New.ReferenceOTU1623	k__Fungi; unclassified; unclassified; unclassified; unclassified; unclassified; unclassified	0	0.000466337	0	0	0	0	0	0	0	0	0.00084761	0.000333221	0	0.000719399	0.000671547	0	0	0	0.00156243	0.975701	0	0	0	0	0	0.000362522	0.000145844	0	0	0.000237775	0	0	0	0	0	0.00280431	0	0	0.000772786	0	0	0	0.000229422	0	0.000162458	0
654	GU226829		k__Fungi; p__Ascomycota; c__Sordariomycetes; o__Hypocreales; f__Nectriaceae; g__Gibberella; s__Fusarium_proliferatum	0	0	0	0	0	0	0	0	0	0	0	0	0	0	0	0	0	0	0	0	0	0	0	0	0	0	0	0	0	0	0	0	0	0	0	0	0	0	0	0	0	0	0	0	0	0
655		New.ReferenceOTU642	k__Fungi; unclassified; unclassified; unclassified; unclassified; unclassified; unclassified	0.000740221	0	0	0	0	0	0	0	0	0	0	0	0	0	0	0	0.00810636	0	0	0	0.0723696	0	0	0	0	0.0875492	0	0	0	0	0	0	0	0	0	0	0	0	0.125191	0	0	0.00266645	0	0	0	0
656		New.ReferenceOTU303	k__Fungi; p__Ascomycota; c__Sordariomycetes; o__Hypocreales; f__Nectriaceae; unclassified; unclassified	0	0	0	0	0	0	0	0	0	0	0	0	0	0	0	0	0	0	0	0	0	0	0	0	0	0	0	0	0	0	0	0	0	0	0	0	0	0	0	0	0	0	0	0	0	0
657		New.CleanUp.ReferenceOTU164644	k__Fungi; p__Ascomycota; c__Eurotiomycetes; o__Eurotiales; f__Trichocomaceae; g__Aspergillus; unclassified	0	0	0	0	0	0	0	0	0	0	0	0	0	0	0	0	0	0	0	0	0	0	0	0	0	0	0	0	0	0	0	0	0	0	0	0	0	0	0	0	0	0	0	0	0	0
658		New.ReferenceOTU863	k__Fungi; p__Ascomycota; c__Eurotiomycetes; o__Eurotiales; f__Trichocomaceae; g__Aspergillus; unclassified	0.000185055	0	0.000516903	0	0.00660387	0.000994197	0	0	0	8.75937e-05	0.000423805	0	0	0	0	0	0	0	0	0	0	0	0	0.000148071	0	0.000362522	0.000218767	0.000554803	0	0	0	0	0	0	0	0	0	0	0	0	0.0259873	0.000444408	0.0149124	0	0.0191701	0.0132694
659	DQ249200		k__Fungi; p__Ascomycota; c__Saccharomycetes; o__Saccharomycetales; f__Incertae_sedis; g__Candida; s__Candida_viswanathii	0	0	0	0	0	0	0	0	0	0	0	0	0	0	0	0	0	0	0	0	0	0	0	0	0	0	0	0	0	0	0	0	0	0	0	0	0	0	0	0	0	0	0	0	0	0
660		New.ReferenceOTU1046	k__Fungi; unclassified; unclassified; unclassified; unclassified; unclassified; unclassified	0	0	0	0.000283234	0	0	0	0	0	0	0.0283949	0	0	0	0.00335773	0	0.000405318	0	0	0.659676	0	0	0	0	0	0	0	0	0	0	0	0	0	0.0022341	0	0	0.000381045	0.00533068	0	0.00727336	0.00382167	0.00244424	0.00275306	0.00401116	0.000162458	0
661		New.ReferenceOTU1529	k__Fungi; p__Ascomycota; c__Dothideomycetes; o__Pleosporales; f__Pleosporaceae; unclassified; unclassified	0	0	0	0	0	0	0	0	0	0	0	0	0	0	0	0	0	0	0	0	0	0	0	0	0	0	0	0	0	0	0	0	0	0	0	0	0	0	0	0	0	0	0	0	0	0
662	GU721261		k__Fungi; p__unidentified; c__unidentified; o__unidentified; f__unidentified; g__unidentified; s__unculturedfungus	0.00222066	0.000466337	0	0	0	0	0.00533625	0.00174536	0.000523823	0.00122631	0.00635708	0.0203265	0.00573706	0.00719399	0.000671547	0	0	0	0.0203115	0.0132598	0	0	0.0275101	0.00310949	0.000621435	0.00163135	7.29222e-05	0.000924672	0.0208714	0.0485062	0.00234634	0.00340001	0.00224979	0.000957472	0.00184534	0.0140216	0.00190523	0	0.000772786	0.000134692	0.000509555	0.0128878	0.00298249	0.000154276	0.000649833	0.00299029
663		New.ReferenceOTU371	k__Fungi; p__Ascomycota; c__Saccharomycetes; o__Saccharomycetales; f__Saccharomycetaceae; g__Nakaseomyces; s__Candida_glabrata	0	0	0	0	0	0	0	0	0	0	0	0	0	0	0	0	0	0	0	0	0	0	0	0	0	0	0	0	0	0	0	0	0	0	0	0	0	0	0	0	0	0	0	0	0	0
664		New.CleanUp.ReferenceOTU500977	k__Fungi; unclassified; unclassified; unclassified; unclassified; unclassified; unclassified	0	0	0	0	0	0	0	0	0	0	0	0	0	0	0	0	0	0.00654335	0	1.00775	0	0	0	0	0	0	0	0	0	0	0	0	0	0	0	0	0	0	0	0	0	0	0	0	0	0
665		New.ReferenceOTU1490	k__Fungi; p__Ascomycota; c__Eurotiomycetes; o__Eurotiales; f__Trichocomaceae; g__Aspergillus; s__Aspergillus_caespitosus	0	0	0	0	0	0	0.000552026	0	0	0	0	0	0	0	0	0	0	0	0	0	0	0	0	0.00621899	0	0	0	0	0	0	0	0	0	0	0	0	0	0	0	0	0	0	0	0	0	0
666	JN198499		k__Fungi; p__Ascomycota; c__Sordariomycetes; o__Sordariales; f__Sordariaceae; g__unidentified; s__Sordariaceae_sp_C26_WL_2011	0	0	0	0	0	0	0	0	0	0	0	0	0	0.000719399	0	0	0	0	0	0	0	0	0	0	0	0	0	0	0	0	0	0	0	0	0	0	0	0	0	0	0	0	0	0	0	0
667		New.ReferenceOTU1613	k__Fungi; p__Ascomycota; c__Sordariomycetes; o__Hypocreales; f__Nectriaceae; g__Fusarium; s__Fusarium_sp_08023	0	0.00116584	0.00379062	0.018835	0	0	0	0	0	0	0.0201307	0.0193268	0.0529085	0	0	0	0	0	0	0	0	0	0.000343877	0	0.00041429	0	7.29222e-05	0.000184934	0.0348478	0.000237775	0	0	0	0	0	0.00373909	0.00304836	0.000463537	0.00154557	0	0	0.00888816	0	0	0	0
668		New.ReferenceOTU1676	k__Fungi; unclassified; unclassified; unclassified; unclassified; unclassified; unclassified	0	0	0	0	0	0	0	0	0	0.030833	0	0.0113295	0	0	0	0	0	0	0.00624971	0	0	0	0	0	0.0149144	0	0	0.0136852	0	0.00784659	0.00985464	0	0.185608	0	0.00430578	0	0.00571568	0	0	0	0	0	0	0	0	0
669		New.CleanUp.ReferenceOTU905241	k__Fungi; p__Ascomycota; c__Saccharomycetes; o__Saccharomycetales; f__Metschnikowiaceae; g__Clavispora; s__Clavispora_lusitaniae	0	0	0	0	0.00792464	0	0	0	0	0	0	0	0	0	0	0	0	0	0	0.00994486	0	0	0	0	0.0205073	0	0	0	0	0	0	0	0	0	0	0.0214997	0.0240059	0	0	0	0	0.00622171	0	0	0.0164083	0
670	DQ104714		k__Fungi; p__Ascomycota; c__Saccharomycetes; o__Saccharomycetales; f__Pichiaceae; g__Pichia; s__Pichia_sp_CBS_209	0	0	0	0	0	0	0	0	0	0	0	0	0	0	0	0	0	0	0	0	0	0.000343489	0	0	0	0	0	0	0	0.217089	0	0	0	0	0	0	0	0	0	0	0	0	0	0	0	0
671		New.ReferenceOTU618	k__Fungi; unclassified; unclassified; unclassified; unclassified; unclassified; unclassified	0	0	0	0	0.000146753	0	0	0.39707	0	0	0	0.000333221	0	0	0	0	0	0	0	0	0	0	0	0	0	0	0	0	0	0	0	0	0	0.000319157	0	0.000934772	0	0	0	0	0	0	0	0	0	0
672		New.ReferenceOTU948	k__Fungi; unclassified; unclassified; unclassified; unclassified; unclassified; unclassified	0	0.000233169	0	0.000283234	0.000293505	0	0	0	0	0.000175187	0.000211903	0	0.000212484	0.00431639	0.00201464	0.000946262	0.00121595	0.00151	0	0.0220997	0	0	0	0	0	0	0	0	0.000186352	0	0	0	0.00562449	0.00191494	0	0.00467386	0.00304836	0.00139061	0.00695507	0.00202038	0.00484078	0.00511069	0.0073415	0.00107993	0.00259933	0.0117742
673		New.ReferenceOTU1155	k__Fungi; p__Ascomycota; c__Saccharomycetes; o__Saccharomycetales; unclassified; unclassified; unclassified	0	0	0	0	0	0	0	0	0	0	0	0	0	0	0	0	0	0	0	0	0	0	0	0	0	0	0	0	0	0	0	0	0	0	0	0	0	0	0	0	0	0	0	0	0	0
674	HQ856223		k__Fungi; p__Ascomycota; c__Eurotiomycetes; o__Eurotiales; f__Trichocomaceae; g__Aspergillus; s__Aspergillus_flavus	0.000740221	0	0.00172301	0.000283234	0.00704412	0.0013256	0.000736034	0	0.000349216	0.000175187	0	0	0	0	0	0	0	0	0	0	0	0.000343489	0.000343877	0.000148071	0.00103572	0.00108757	0.000802144	0.000924672	0.000745408	0	0	0.0002	0	0	0	0	0	0	0	0	0.0239491	0.000444408	0.00757093	0	0.0126717	0.00878396
675		New.ReferenceOTU1040	k__Fungi; unclassified; unclassified; unclassified; unclassified; unclassified; unclassified	0.00259077	0	0	0	0	0	0	0	0	0	0	0	0	0	0	0	0	0	0	0	0.282433	0	0	0	0	0	0	0	0	0	0	0	0	0	0	0	0	0	0	0	0	0	0	0	0	0
676		New.CleanUp.ReferenceOTU421138	k__Fungi; p__Ascomycota; c__Saccharomycetes; o__Saccharomycetales; f__Incertae_sedis; g__Candida; unclassified	0	0	0	0	0	0	0	0	0	0	0	0	0	0	0	0	0	0	0	0	0	0	0	0	0	0	0	0	0	0.213047	0	0	0	0	0	0	0	0	0	0	0	0	0	0	0	0
677		New.ReferenceOTU1567	k__Fungi; unclassified; unclassified; unclassified; unclassified; unclassified; unclassified	0	0.016555	0	0	0.000146753	0	0	0	0	0	0.000211903	0	0	0	0	0	0	0.0296967	0	0	0	0	0.000343877	0	0	0	0.000145844	0	0	0	0	0	0	0	0	0.00280431	0.000381045	0	0.0741874	0.00121223	0.000509555	0.000222204	0	0	0	0.000560678
678		New.ReferenceOTU1770	k__Fungi; p__Ascomycota; unclassified; unclassified; unclassified; unclassified; unclassified	0	0	0	0	0	0	0	0	0	0	0	0	0	0	0	0	0	0	0	0	0	0	0	0	0	0	0	0	0	0	0	0	0	0	0	0	0	0	0	0	0	0	0	0	0	0
679		New.ReferenceOTU1771	k__Fungi; unclassified; unclassified; unclassified; unclassified; unclassified; unclassified	0	0	0	0	0	0	0	0	0	0	0	0	0	0.312219	0	0	0	0	0	0	0	0.0398447	0	0	0	0	0	0	0	0	0	0	0.0809926	0	0	0	0	0	0	0	0	0	0	0.0418087	0	0
680		New.ReferenceOTU1399	k__Fungi; p__Ascomycota; c__Sordariomycetes; o__Hypocreales; f__Nectriaceae; g__Fusarium; unclassified	0.000185055	0	0	0	0	0.000331399	0	0	0	0	0.000423805	0	0	0	0	0	0	0	0	0	0	0	0.000343877	0	0.00041429	0	0.000218767	0	0.000372704	0.000475551	0.000938538	0.0002	0	0	0	0.000934772	0.000381045	0.00162238	0	0	0	0.000222204	0	0	0	0
681		New.ReferenceOTU308	k__Fungi; unclassified; unclassified; unclassified; unclassified; unclassified; unclassified	0	0	0	0	0	0	0	0	0	0	0	0	0	0	0	0	0	0	0	0	0	0	0	0	0	0	0	0	0	0	0	0	0	0	0	0	0	0.00463537	0	0	0	0	0	0	0	0.162597
682		New.CleanUp.ReferenceOTU864697	k__Fungi; p__Ascomycota; c__Orbiliomycetes; o__Orbiliales; f__Orbiliaceae; unclassified; unclassified	0	0	0	0	0	0	0	0	0	0	0	0	0	0	0	0	0	0	0	0	0	0	0	0	0	0	0	0	0	0	0	0	0	0	0	0	0	0	0	0	0	0	0	0	0	0
683		New.CleanUp.ReferenceOTU666434	k__Fungi; p__Ascomycota; c__Dothideomycetes; o__Capnodiales; f__Mycosphaerellaceae; unclassified; unclassified	0	0	0	0	0	0	0	0	0	0	0	0	0	0	0	0	0	0	0	0	0	0	0	0	0.182287	0	0	0	0	0	0	0	0	0	0	0	0	0	0	0	0	0	0	0	0	0
684		New.ReferenceOTU1596	k__Fungi; p__Ascomycota; c__Eurotiomycetes; o__Eurotiales; f__Trichocomaceae; g__Aspergillus; s__Aspergillus_terreus	0.000740221	0	0	0	0	0	0	0	0	0	0	0	0	0	0	0	0	0	0	0	0	0	0	0	0	0	0	0	0.000372704	0	0	0	0	0	0	0	0	0	0	0	0	0	0	0	0	0
685		New.CleanUp.ReferenceOTU11578	k__Fungi; unclassified; unclassified; unclassified; unclassified; unclassified; unclassified	0	0	0	0	0	0	0	0	0	0	0	0	0	0	0	0	0	0	0	0	0	0	0	0	0	0	0	0	0	0	0	0	0	0	0	0	0	0	0	0	0	0	0	0	0	0
686	GU172440		k__Fungi; p__Ascomycota; c__Eurotiomycetes; o__Eurotiales; f__Trichocomaceae; g__Aspergillus; s__Aspergillus_flavus	0.00111033	0	0.00172301	0.000141617	0.00953892	0.00198839	0.000552026	0	0	0.000350375	0.000211903	0	0	0	0	0	0	0	0	0	0.000320219	0	0	0	0.000621435	0.00145009	0.000364611	0.00129454	0.000186352	0	0	0	0	0	0	0	0	0	0	0	0.00968155	0.000222204	0.0117005	0	0.0167332	0.012148
687		New.CleanUp.ReferenceOTU981258	k__Fungi; p__Ascomycota; c__Saccharomycetes; o__Saccharomycetales; f__Saccharomycetaceae; g__Nakaseomyces; s__Candida_glabrata	0	0	0	0	0	0	0	0	0	0	0	0	0	0	0	0	0	0	0	0	0	0	0	0	0	0	0	0	0	0	0	0	0	0	0	0	0	0	0	0	0	0	0	0	0	0
688	EU520207		k__Fungi; p__Ascomycota; c__Dothideomycetes; o__Pleosporales; f__Pleosporaceae; g__Bipolaris; s__Bipolaris_setariae	0	0	0	0	0	0	0	0	0	0	0	0	0	0	0	0	0	0	0	0	0	0	0	0	0	0	0	0	0	0	0	0	0	0	0	0	0	0	0	0	0	0	0	0	0	0
689	GQ851724		k__Fungi; p__unidentified; c__unidentified; o__unidentified; f__unidentified; g__unidentified; s__unculturedfungus	0	0	0	0	0	0	0.0846439	0.0794139	0	0	0	0	0	0	0	0	0	0	0.0593722	0.164643	0	0	0	0	0	0	0	0	0	0	0	0	0	0	0	0.000934772	0.000762091	0	0	0	0	0	0	0	0	0
690	HQ654903		k__Fungi; p__Ascomycota; c__Sordariomycetes; o__Hypocreales; f__Hypocreaceae; g__Trichoderma; s__Trichoderma_citrinoviride	0	0	0	0	0	0	0	0	0	0	0	0.289902	0	0	0	0	0	0	0	0	0	0	0	0	0	0	0	0	0	0	0	0	0	0	0	0	0	0	0	0	0	0	0	0	0	0
691	GQ999249		k__Fungi; p__unidentified; c__unidentified; o__unidentified; f__unidentified; g__unidentified; s__unculturedfungus	0	0	0	0	0	0.0222037	0.0101205	0	0	0	0	0	0	0	0	0	0.000405318	0	0.00468728	0	0	0	0	0	0	0	0	0	0.0596326	0	0.048804	0	0.00562449	0	0.00246045	0	0.00762091	0	0.0131374	0.0110447	0	0	0	0	0	0
692		New.ReferenceOTU92	k__Fungi; p__Ascomycota; c__Eurotiomycetes; o__Eurotiales; f__Trichocomaceae; g__Aspergillus; unclassified	0	0	0	0	0	0	0	0	0	0	0	0	0	0	0	0	0	0	0	0	0	0	0	0	0	0	0	0	0	0	0	0	0	0	0	0	0	0	0	0	0	0	0	0	0	0
693		New.ReferenceOTU334	k__Fungi; unclassified; unclassified; unclassified; unclassified; unclassified; unclassified	0	0	0	0	0	0	0	0	0	0	0	0	0	0.00431639	0	0	0	0	0	0	0	0	0	0	0	0	0	0	0	0	0	0	0	0	0	0	0.00190523	0	0	0	0	0.0295531	0	0	0.00942257	0.120546
694		New.ReferenceOTU1587	k__Fungi; p__Ascomycota; c__Dothideomycetes; unclassified; unclassified; unclassified; unclassified	0	0	0.000344602	0	0	0	0	0	0	0.000175187	0	0	0.000212484	0	0	0	0	0	0	0	0	0	0	0	0	0	0	0	0	0	0	0	0.905542	0	0	0	0	0	0	0.000134692	0.000254778	0.000444408	0.000917688	0	0	0.000747571
695		New.ReferenceOTU167	k__Fungi; unclassified; unclassified; unclassified; unclassified; unclassified; unclassified	0	0	0	0	0	0	0	0	0	0	0	0	0	0	0	0	0	0	0	0.942552	0	0	0	0	0	0	0	0	0	0	0	0	0	0	0	0	0.000762091	0	0	0	0	0	0	0	0	0
696		New.ReferenceOTU301	k__Fungi; unclassified; unclassified; unclassified; unclassified; unclassified; unclassified	0	0	0	0	0	0	0	0	0	0	0	0	0	0	0	0	0	0	0	0	0	0	0	0	0	0	0	0	0	0	0	0	0	0	0	0	0	0	0	0	0	0.189096	0	0	0	0
697		New.ReferenceOTU878	k__Fungi; unclassified; unclassified; unclassified; unclassified; unclassified; unclassified	0	0.000233169	0	0.000141617	0.000293505	0	0.000184009	0	0.000174608	0	0	0	0	0.000719399	0	0	0	0	0.000781213	0.00773489	0	0	0	0	0.000207145	0	0	0	0	0	0	0	0.0011249	0.000319157	0	0.00373909	0.000762091	0	0	0.000269384	0.00127389	0.000444408	0.00114711	0.000154276	0	0.00224271
698		New.ReferenceOTU277	k__Fungi; p__Ascomycota; c__Eurotiomycetes; o__Eurotiales; f__Trichocomaceae; g__Aspergillus; unclassified	0	0	0	0	0	0	0	0	0	0	0	0	0	0	0	0	0	0	0	0	0	0	0	0	0	0	0	0	0	0	0	0	0	0	0	0	0	0	0	0	0	0	0	0	0	0
699		New.ReferenceOTU211	k__Fungi; p__Ascomycota; c__Eurotiomycetes; o__Eurotiales; f__Trichocomaceae; g__Aspergillus; unclassified	0	0	0	0	0	0	0	0	0	0	0.0192831	0	0.159575	0.000719399	0	0	0	0.00151	0	0	0	0	0	0	0.000207145	0	0	0	0	0	0	0	0	0	0	0	0	0	0	0	0	0	0	0	0	0
700		New.ReferenceOTU191	k__Fungi; unclassified; unclassified; unclassified; unclassified; unclassified; unclassified	0	0	0	0	0	0	0	0	0	0	0	0	0	0	0	0	0	0	0	0	0	0	0	0	0	0	0	0	0	0	0	0	0	0	0	0	0	0	0	0	0	0	0	0	0	0
701		New.ReferenceOTU90	k__Fungi; p__Ascomycota; c__Saccharomycetes; o__Saccharomycetales; f__Incertae_sedis; g__Candida; unclassified	0	0	0	0	0	0	0	0	0	0	0	0	0	0	0	0	0	0	0	0	0	0	0	0	0.00041429	0	0	0	0	0	0	0	0	0	0	0	0	0	0	0	0	0	0	0	0	0
702		New.ReferenceOTU377	k__Fungi; p__Ascomycota; c__Eurotiomycetes; o__Eurotiales; f__Trichocomaceae; g__Aspergillus; unclassified	0	0	0	0	0	0	0	0	0	0	0	0	0	0	0	0	0	0	0	0	0	0	0	0	0	0	0	0	0	0	0	0	0	0	0	0	0	0	0	0	0	0	0	0	0	0
703		New.ReferenceOTU1796	k__Fungi; unclassified; unclassified; unclassified; unclassified; unclassified; unclassified	0	0	0	0	0	0	0	0	0	0	0	0	0	0.000719399	0	0	0	0	0	0	0	0	0	0	0	0	0	0	0	0	0	0	0	0	0	0.00186954	0	0	0	0.000134692	0.000764333	0.0271089	0	0	0.000487375	0.000560678
704		New.ReferenceOTU1484	k__Fungi; p__Ascomycota; c__Sordariomycetes; o__Hypocreales; f__Nectriaceae; unclassified; unclassified	0	0	0	0	0	0	0	0	0	0	0	0	0	0	0	0	0	0	0	0	0	0	0	0	0	0	0	0	0	0	0	0	0	0	0	0	0	0	0	0	0	0	0	0	0	0
705		New.CleanUp.ReferenceOTU206137	k__Fungi; p__Ascomycota; c__Eurotiomycetes; o__Eurotiales; f__Trichocomaceae; g__unidentified; s__unculturedEurotium	0.0116585	0	0.00292912	0	0	0	0.0182168	0	0.0066351	0	0	0	0.00594955	0.00359699	0	0	0	0	0	0	0.0185727	0	0	0	0	0	0	0	0	0	0	0	0.0134988	0	0	0	0	0	0	0	0	0	0	0	0	0
706		New.ReferenceOTU1628	k__Fungi; unclassified; unclassified; unclassified; unclassified; unclassified; unclassified	0	0.000233169	0	0	0	0.000331399	0	0	0.000174608	0	0	0	0	0	0	0	0	0	0.00234364	0	0.000640439	0	0	0	0	0	7.29222e-05	0	0.000186352	0	0	0	0	0	0.000615112	0	0.00228627	0	0	0	0	0.179541	0	0	0	0
707		New.CleanUp.ReferenceOTU263184	k__Fungi; unclassified; unclassified; unclassified; unclassified; unclassified; unclassified	0	0	0	0.000141617	0	0	0	0	0	0	0	0	0	0	0	0	0	0	0.000781213	0	0.00288197	0.15457	0	0	0	0	7.29222e-05	0	0	0	0	0	0	0	0	0	0	0	0	0	0	0	0	0	0	0
708		New.ReferenceOTU1410	k__Fungi; p__Ascomycota; c__Dothideomycetes; o__Pleosporales; f__Pleosporaceae; unclassified; unclassified	0.000555166	0.0202857	0.000344602	0	0.000293505	0.000994197	0.00828038	0.0113448	0.0359692	0.0310082	0	0	0	0	0	0	0	0	0	0	0.00192132	0	0	0	0.00662863	0	0.000510455	0.00998646	0	0	0	0	0	0	0	0	0	0	0	0	0	0	0	0	0	0
709		New.ReferenceOTU1459	k__Fungi; p__Ascomycota; c__Eurotiomycetes; o__Eurotiales; f__Trichocomaceae; g__Aspergillus; s__Aspergillus_penicillioides	0	0	0	0	0	0	0	0	0	0	0	0	0	0	0	0	0	0	0	0	0	0	0	0	0	0	0	0	0	0	0	0	0	0	0	0	0	0	0	0	0	0	0	0	0	0
710		New.CleanUp.ReferenceOTU62859	k__Fungi; unclassified; unclassified; unclassified; unclassified; unclassified; unclassified	0	0	0	0	0	0	0	0	0	0	0	0	0	0	0	0	0	0	0	0	0	0	0	0	0	0	0	0	0	0	0	0	0	0	0	0	0	0	0	0	0	0	0	0	0	0
711	HQ696023		k__Fungi; p__Ascomycota; c__Eurotiomycetes; o__Eurotiales; f__Trichocomaceae; g__Penicillium; s__Penicillium_sp_B32	0	0	0	0	0	0	0	0	0	0	0.174184	0	0	0	0	0	0	0	0	0	0	0	0	0	0	0	0	0	0	0	0	0	0	0	0	0	0	0	0	0	0	0	0	0	0	0
712	GU291796		k__Fungi; p__Ascomycota; c__Sordariomycetes; o__Xylariales; f__Amphisphaeriaceae; g__Bartalinia; s__Bartalinia_pondoensis	0	0	0	0	0	0	0	0	0	0	0	0	0	0	0	0	0	0	0	0	0	0	0	0	0	0	0	0	0	0	0	0	0	0	0	0	0	0	0	0	0	0.143988	0	0	0.0261558	0
713	EU118662		k__Fungi; p__Basidiomycota; c__Agaricomycetes; o__Polyporales; f__Phanerochaetaceae; g__Phlebiopsis; s__Phlebiopsis_flavidoalba	0	0	0	0	0	0	0	0	0	0	0	0	0	0	0	0	0	0	0	0	0	0	0	0	0	0	0	0	0	0	0	0	0.0281224	0	0	0	0	0	0	0	0.192612	0.00866595	0	0	0	0
714		New.ReferenceOTU462	k__Fungi; unclassified; unclassified; unclassified; unclassified; unclassified; unclassified	0	0.000233169	0	0	0	0	0	0	0	0	0	0	0	0	0.00134309	0	0	0	0	0.00331495	0	0	0	0	0	0	0	0	0	0	0	0	0	0	0	0	0	0	0	0.000134692	0	0	0	0	0	0.00467232
715	JQ410155		k__Fungi; p__unidentified; c__unidentified; o__unidentified; f__unidentified; g__unidentified; s__unculturedfungus	0	0	0	0	0	0	0	0	0	0	0	0	0	0	0	0	0	0	0	0	0	0	0	0	0	0	0	0	0	0	0	0	0	0	0.00738134	0	0	0	0	0	0	0	0.142242	0	0	0
716	HQ914903		k__Fungi; p__Ascomycota; c__Incertae_sedis; o__Incertae_sedis; f__Incertae_sedis; g__Scolecobasidium; s__Scolecobasidium_sp_OUCMBIII101045	0	0	0	0	0	0	0	0	0	0	0	0	0	0	0	0	0	0	0	0	0	0	0	0	0	0	0	0	0	0	0	0	0	0	0	0	0	0	0	0	0	0.181318	0	0	0	0
717	DQ337381		k__Fungi; p__Ascomycota; c__Dothideomycetes; o__Pleosporales; f__Pleosporaceae; g__Cochliobolus; s__Cochliobolus_lunatus	0	0	0	0	0	0	0	0	0	0	0	0	0	0	0	0	0	0	0	0	0	0	0	0	0	0	0	0	0	0	0	0	0	0	0	0	0	0	0	0	0	0	0	0	0	0
718		New.ReferenceOTU1047	k__Fungi; unclassified; unclassified; unclassified; unclassified; unclassified; unclassified	0	0.000233169	0	0.000141617	0.000293505	0.000331399	0	0	0.000174608	0	0.000635708	0.000666442	0.000212484	0.0014388	0	0	0.000810636	0.00100667	0.00468728	0.0309396	0	0.000343489	0	0.000444213	0	0	0.000145844	0	0	0	0	0	0.00224979	0.00127663	0.000615112	0.0149563	0.00304836	0.000695306	0.00927343	0.00134692	0.00509555	0.00311086	0.00435902	0.000925653	0.000487375	0.00971843
719		New.ReferenceOTU1479	k__Fungi; p__Ascomycota; c__Saccharomycetes; o__Saccharomycetales; unclassified; unclassified; unclassified	0	0	0	0	0	0	0	0	0	0	0	0	0	0	0	0	0	0	0	0	0	0	0	0	0	0	0	0	0	0	0	0	0	0	0	0	0	0	0	0	0	0	0	0	0	0
720		New.ReferenceOTU1125	k__Fungi; unclassified; unclassified; unclassified; unclassified; unclassified; unclassified	0	0	0	0	0	0	0	0	0	0	0	0	0	0	0	0	0	0	0	0	0	0	0	0	0	0	0	0	0	0	0	0	0	0	0	0	0	0.000231769	0	0	0	0	0	0	0.129804	0
721		New.ReferenceOTU1662	k__Fungi; unclassified; unclassified; unclassified; unclassified; unclassified; unclassified	0	0	0	0	0	0	0	0	0	0.059301	0	0	0	0	0	0	0	0	0	0.00662991	0	0	0.000343877	0.0131783	0.000207145	0	0	0	0	0	0	0	0	0	0	0	0	0	0	0	0	0	0.00757093	0	0	0
722		New.ReferenceOTU681	k__Fungi; p__Ascomycota; c__Dothideomycetes; o__Pleosporales; f__Leptosphaeriaceae; g__Coniothyrium; s__Coniothyrium_sp_JW_2011d	0	0	0	0	0	0	0	0	0	0	0	0	0	0	0	0	0	0	0	0	0	0	0	0	0	0	0	0	0	0	0	0	0	0	0	0	0	0	0	0	0	0	0	0	0	0
723		New.ReferenceOTU1039	k__Fungi; p__Ascomycota; c__Dothideomycetes; o__Pleosporales; f__Pleosporaceae; unclassified; unclassified	0	0	0	0	0	0	0	0	0	0	0	0	0	0	0	0	0	0	0	0	0	0	0	0	0	0	0	0	0	0	0	0	0	0	0	0	0	0	0	0	0	0	0	0	0	0
724		New.ReferenceOTU1346	k__Fungi; p__Ascomycota; c__Saccharomycetes; o__Saccharomycetales; f__Incertae_sedis; g__Candida; unclassified	0	0	0	0	0	0	0	0	0	0	0	0	0	0	0	0	0	0	0	0	0	0	0.00790916	0	0	0	0	0	0	0	0	0	0	0	0	0	0	0.000463537	0.00231836	0	0	0	0	0	0	0
725		New.CleanUp.ReferenceOTU844568	k__Fungi; unclassified; unclassified; unclassified; unclassified; unclassified; unclassified	0	0	0	0	0	0	0	0	0	0	0	0	0	0	0	0	0	0.0563735	0	0.755809	0	0	0	0	0	0	0	0	0	0	0	0	0	0	0	0	0.000381045	0	0	0	0	0	0	0	0	0
726		New.ReferenceOTU1435	k__Fungi; p__Ascomycota; c__Eurotiomycetes; o__Eurotiales; f__Trichocomaceae; g__Aspergillus; unclassified	0	0	0	0	0	0	0.00202409	0	0	0	0.00105951	0	0	0	0	0	0	0	0	0	0.000320219	0	0.000343877	0	0.135887	0.0168573	0	0	0.00540421	0	0	0	0	0	0	0	0	0	0	0	0	0	0	0	0	0
727		New.CleanUp.ReferenceOTU970324	k__Fungi; unclassified; unclassified; unclassified; unclassified; unclassified; unclassified	0	0.00419704	0.00103381	0.00184102	0	0.0013256	0	0	0.00209529	0.000788344	0.00190712	0	0	0.00647459	0.00335773	0.000946262	0.00162127	0.00755002	0.000781213	0.0110498	0.00256175	0.000343489	0.00206326	0	0	0	0.0006563	0.000369869	0.000186352	0	0	0.000600001	0.00449959	0.000638315	0.000615112	0.0130868	0	0	0.0262747	0.00848559	0.000254778	0.00133322	0.00298249	0.000462827	0.00308671	0.00355096
728	HM346543		k__Fungi; p__Basidiomycota; c__Agaricomycetes; o__Cantharellales; f__Ceratobasidiaceae; g__Ceratobasidium; s__Ceratobasidium_sp_DH_C1	0	0	0	0	0	0	0	0	0	0	0	0	0	0	0	0	0	0	0	0	0	0	0	0	0	0	0	0	0	0	0	0	0	0	0	0	0	0	0	0	0	0	0	0	0	0
729		New.ReferenceOTU13	k__Fungi; unclassified; unclassified; unclassified; unclassified; unclassified; unclassified	0	0.000233169	0	0	0	0	0	0	0	0	0	0	0	0.000719399	0.0456652	0	0	0.00906002	0.000781213	0.00883988	0	0	0.00206326	0	0	0	0	0	0.00670867	0.000237775	0	0.0016	0.0404963	0	0	0	0.00266732	0	0.261202	0.000942843	0	0	0	0	0	0
730		New.ReferenceOTU1710	k__Fungi; unclassified; unclassified; unclassified; unclassified; unclassified; unclassified	0	0	0	0	0	0	0	0	0	0	0	0	0	0	0	0	0	0	0	0	0	0	0	0	0	0	0	0	0	0	0	0	0	0	0	0	0	0	0	0	0	0	0	0	0	0.147832
731		New.ReferenceOTU481	k__Fungi; p__Ascomycota; c__Dothideomycetes; o__Pleosporales; f__Pleosporaceae; unclassified; unclassified	0	0	0	0	0	0	0	0	0	0	0	0	0	0	0	0	0	0	0	0	0	0	0	0	0	0	0	0	0	0	0	0	0	0	0	0	0	0	0	0	0	0	0	0	0	0
732		New.ReferenceOTU453	k__Fungi; p__Ascomycota; unclassified; unclassified; unclassified; unclassified; unclassified	0	0	0	0	0	0	0	0	0	0	0	0	0	0	0	0	0	0	0	0	0	0	0	0	0	0	0	0	0	0	0	0	0	0	0	0	0	0	0	0	0	0	0	0	0	0
733		New.ReferenceOTU1551	k__Fungi; unclassified; unclassified; unclassified; unclassified; unclassified; unclassified	0.00111033	0.00419704	0.000172301	0.00382365	0.000880516	0.00331399	0.000552026	0	0.000174608	0.000525562	0.00105951	0.000999663	0	0.0014388	0.000671547	0	0.00121595	0.00251667	0.0234364	0.00441994	0.00384263	0.00171745	0.00275101	0.00162878	0.00041429	0.00290018	0.00218767	0	0	0.000475551	0.000234634	0.000400001	0.00224979	0.000319157	0	0.00280431	0.00457254	0	0.00309114	0.00121223	0.000509555	0.000222204	0.000917688	0.000154276	0.000649833	0.00130825
734		New.CleanUp.ReferenceOTU69461	k__Fungi; unclassified; unclassified; unclassified; unclassified; unclassified; unclassified	0	0	0	0	0	0	0	0	0	0	0	0.261579	0	0	0	0	0	0	0	0	0	0	0	0	0	0	0	0	0	0	0	0	0	0	0	0	0	0	0	0	0	0	0	0	0	0
735		New.CleanUp.ReferenceOTU368451	k__Fungi; p__Ascomycota; c__Eurotiomycetes; o__Eurotiales; f__Trichocomaceae; unclassified; unclassified	0.0188756	0	0	0	0	0.000331399	0.0187689	0.00130902	0	0.000262781	0.00169522	0	0	0	0	0	0	0	0	0	0.00256175	0	0	0	0.0331432	0.0404213	0.00707345	0	0	0	0	0	0	0	0	0	0.000381045	0	0	0	0	0.00177763	0	0	0	0
736	HQ326999		k__Fungi; p__Basidiomycota; c__Microbotryomycetes; o__Sporidiobolales; f__Incertae_sedis; g__Rhodotorula; s__Rhodotorula_minuta	0.0205411	0	0	0	0	0	0	0	0	0	0	0	0	0	0	0	0	0	0	0	0	0	0	0	0	0	0	0	0	0	0	0	0	0	0	0	0	0	0	0	0	0.148877	0	0	0	0
737		New.CleanUp.ReferenceOTU845905	k__Fungi; p__Ascomycota; c__Eurotiomycetes; o__Eurotiales; f__Trichocomaceae; g__Aspergillus; unclassified	0	0	0	0	0	0	0	0	0	0	0	0	0	0	0	0	0	0	0	0	0	0	0	0	0	0	0	0	0	0	0	0	0	0	0	0	0	0	0	0	0	0	0	0	0	0
738		New.CleanUp.ReferenceOTU844051	k__Fungi; p__Ascomycota; c__Eurotiomycetes; o__Eurotiales; f__Trichocomaceae; g__Aspergillus; s__Aspergillus_penicillioides	0	0	0	0	0	0	0	0	0	0	0	0	0	0	0	0	0	0	0	0	0	0	0	0	0	0	0	0	0	0	0	0	0	0	0	0	0	0	0	0	0	0	0	0	0	0
739	HM162054		k__Fungi; p__Ascomycota; c__unidentified; o__unidentified; f__unidentified; g__unidentified; s__unculturedAscomycota	0	0	0	0.000849701	0	0.0013256	0	0	0	0	0.00084761	0.000333221	0.000637452	0	0	0	0	0	0	0	0	0	0.00171938	0	0.000828579	0	0	0	0.000559056	0.00404218	0.000469269	0.001	0.0011249	0	0	0	0.000381045	0.0285075	0.000772786	0.000134692	0	0.00311086	0	0	0	0
740		New.ReferenceOTU1773	k__Fungi; p__Ascomycota; c__Sordariomycetes; o__Hypocreales; f__Nectriaceae; g__Fusarium; unclassified	0	0	0	0	0	0	0.00386418	0	0	0	0	0.000666442	0	0	0	0	0	0	0.00390607	0	0	0	0	0	0	0	0	0	0	0	0	0	0	0	0	0	0.000762091	0	0	0	0	0.00266645	0	0	0	0
741		New.ReferenceOTU1595	k__Fungi; p__Ascomycota; c__Eurotiomycetes; o__Eurotiales; f__Trichocomaceae; g__Aspergillus; s__Aspergillus_penicillioides	0	0	0	0	0	0	0	0	0	0	0	0	0	0	0	0	0	0	0	0	0	0	0	0	0	0	0	0	0	0	0	0	0	0	0	0	0	0	0	0	0	0	0	0	0	0
742	JQ364981		k__Fungi; p__Ascomycota; c__Sordariomycetes; o__Hypocreales; f__Nectriaceae; g__Fusarium; s__Fusarium_sp_KC_2010b	0	0	0	0	0	0	0	0	0	0	0	0	0	0	0	0	0	0	0	0	0	0	0	0	0	0	0	0	0	0	0	0	0	0	0	0	0	0.000231769	0	0	0	0	0	0	0	0
743	JF499847		k__Fungi; p__Ascomycota; c__Dothideomycetes; o__Capnodiales; f__Incertae_sedis; g__Toxicocladosporium; s__Toxicocladosporium_pseudoveloxum	0	0	0	0	0	0	0	0	0	0	0	0	0	0	0	0	0	0	0	0	0	0	0	0	0	0	0	0	0	0	0	0	0	0	0	0	0	0	0	0	0	0	0	0	0	0
744		New.ReferenceOTU1779	k__Fungi; unclassified; unclassified; unclassified; unclassified; unclassified; unclassified	0	0.000233169	0	0	0.000146753	0	0	0	0	0	0	0	0	0	0	0	0	0	0.30233	0.069614	0.000320219	0	0.000687753	0	0	0	0.000218767	0	0	0	0	0	0	0	0	0.0373909	0.0853541	0	0	0.00067346	0	0	0.000229422	0	0.000324916	0
745		New.ReferenceOTU203	k__Fungi; p__Ascomycota; c__Dothideomycetes; o__unidentified; f__unidentified; g__unidentified; s__Dothideomycetes_sp_11381	0	0	0	0	0	0	0	0	0	0.000262781	0.000211903	0	0	0	0	0	0	0	0.00937456	0	0	0	0	0	0	0	0	0	0.000186352	0	0	0	0.0101241	0	0	0	0	0	0.000772786	0	0	0	0.000917688	0	0	0.000747571
746		New.ReferenceOTU1094	k__Fungi; p__Ascomycota; c__Saccharomycetes; o__Saccharomycetales; f__Saccharomycetaceae; g__Nakaseomyces; s__Candida_glabrata	0	0	0	0	0	0	0	0	0	0	0	0	0	0	0	0	0	0	0	0	0	0	0	0	0	0	0	0	0	0	0	0	0	0	0	0	0	0	0	0	0	0	0	0	0	0
747	EF622086		k__Fungi; p__Ascomycota; c__Dothideomycetes; o__Botryosphaeriales; f__Botryosphaeriaceae; g__Lasiodiplodia; s__Lasiodiplodia_crassispora	0	0	0	0	0	0	0	0	0	0	0	0	0	0	0	0	0	0	0	0	0	0	0	0	0	0	0	0	0	0	0	0	0	0	0	0	0	0	0	0	0	0	0	0	0	0
748	HQ436053		k__Fungi; p__unidentified; c__unidentified; o__unidentified; f__unidentified; g__unidentified; s__unculturedfungus	0	0	0	0	0	0	0	0	0	0	0	0	0	0	0	0	0	0	0	0	0	0	0	0	0	0	0	0	0	0	0	0	0	0	0	0	0	0	0	0	0	0	0	0	0	0
749		New.ReferenceOTU490	k__Fungi; p__Ascomycota; c__Dothideomycetes; o__Pleosporales; f__Pleosporaceae; unclassified; unclassified	0	0	0	0	0	0	0	0	0	0	0	0	0	0	0	0	0	0	0	0	0	0	0	0	0	0	0	0	0	0	0	0	0	0	0	0	0	0	0	0	0	0	0	0	0	0
750		New.ReferenceOTU141	k__Fungi; p__Ascomycota; c__Sordariomycetes; o__Hypocreales; f__Nectriaceae; g__Fusarium; unclassified	0.000555166	0.0114253	0	0	0	0	0	0	0	0	0.00190712	0	0	0	0	0	0	0	0	0	0	0	0	0	0.00041429	0	0	0.0774876	0	0.000713326	0.000469269	0	0	0	0	0	0	0	0	0	0	0	0	0	0	0
751	AY267221		k__Fungi; p__unidentified; c__unidentified; o__unidentified; f__unidentified; g__unidentified; s__unculturedAMF_fungus	0	0	0	0	0	0	0	0	0	0	0	0.0063312	0	0	0	0	0	0	0.00390607	0.00220997	0.000960658	0	0	0	0	0	0	0	0	0.0347152	0.0114971	0.0016	0	0	0	0	0.000381045	0	0	0	0	0.00355526	0.00114711	0	0	0
752		New.ReferenceOTU1784	k__Fungi; unclassified; unclassified; unclassified; unclassified; unclassified; unclassified	0	0	0.000172301	0.000141617	0.000293505	0	0	0	0	0	0	0	0	0.00287759	0.000671547	0	0.000810636	0.00151	0	0.00552492	0	0	0.000343877	0	0	0	0	0.000184934	0.000186352	0	0	0	0.00337469	0.000319157	0.000615112	0.000934772	0.00152418	0.000695306	0.00386393	0.00148161	0.00433122	0.00266645	0.00619439	0.00154276	0.000812291	0.0114005
753		New.ReferenceOTU1695	k__Fungi; p__Ascomycota; c__Sordariomycetes; o__Sordariales; f__Lasiosphaeriaceae; g__Cladorrhinum; unclassified	0	0	0	0	0	0	0	0	0	0	0	0	0	0	0	0	0	0	0	0	0	0	0	0	0	0	0	0	0	0	0	0	0	0	0	0	0	0	0	0	0	0	0	0.0792976	0	0
754		New.CleanUp.ReferenceOTU397396	k__Fungi; p__Ascomycota; c__Dothideomycetes; o__Pleosporales; f__Pleosporaceae; unclassified; unclassified	0	0	0	0	0	0	0	0	0	0	0	0	0	0	0	0	0	0	0	0	0	0	0	0	0	0	0	0	0	0	0	0	0	0	0	0	0	0	0	0	0	0	0	0	0	0
755		New.CleanUp.ReferenceOTU339786	k__Fungi; p__Ascomycota; c__Sordariomycetes; o__Hypocreales; f__Nectriaceae; unclassified; unclassified	0	0	0	0	0	0	0	0	0	0	0	0	0	0	0	0	0	0	0	0	0	0	0	0	0	0	0	0	0	0	0	0	0	0	0	0	0	0	0	0	0	0	0	0	0	0
756		New.CleanUp.ReferenceOTU858301	k__Fungi; unclassified; unclassified; unclassified; unclassified; unclassified; unclassified	0	0	0	0	0	0	0	0	0	0	0	0	0	0.00863278	0	0	0	0	0	0.00552492	0	0	0	0	0	0	0	0	0	0	0	0	0.0179984	0	0	0	0	0	0	0	0	0.0615505	0	0.00663385	0.000324916	0.00411164
757		New.ReferenceOTU1460	k__Fungi; p__Ascomycota; c__Saccharomycetes; o__Saccharomycetales; f__Saccharomycetaceae; g__Nakaseomyces; s__Candida_glabrata	0	0	0	0	0	0	0	0	0	0	0	0	0	0	0	0	0	0	0	0	0	0	0	0	0	0	0	0	0	0	0	0	0	0	0	0	0	0	0	0	0	0	0	0	0	0
758		New.CleanUp.ReferenceOTU179501	k__Fungi; unclassified; unclassified; unclassified; unclassified; unclassified; unclassified	0	0	0	0.105221	0	0	0	0	0	0	0	0	0	0	0	0	0	0	0	0	0	0	0	0	0	0	0	0	0	0	0	0	0	0	0	0	0	0	0	0	0	0	0	0	0	0
759		New.ReferenceOTU43	k__Fungi; p__Ascomycota; c__Eurotiomycetes; o__Eurotiales; f__Trichocomaceae; g__Aspergillus; unclassified	0	0	0	0	0	0	0	0	0	0	0	0	0	0	0	0	0	0	0	0	0	0	0	0	0	0	0	0	0	0	0	0	0	0	0	0	0	0	0	0	0	0	0	0	0	0
760		New.CleanUp.ReferenceOTU905415	k__Fungi; unclassified; unclassified; unclassified; unclassified; unclassified; unclassified	0	0	0	0	0	0	0	0	0	0	0	0	0	0	0	0	0	0	0	0	0	0	0	0	0	0.134496	0	0	0	0	0	0	0	0	0	0	0	0	0	0	0	0	0	0	0	0
761		New.ReferenceOTU605	k__Fungi; p__Ascomycota; c__Eurotiomycetes; o__Eurotiales; f__Trichocomaceae; g__Aspergillus; unclassified	0	0	0	0	0	0	0	0	0	0	0	0	0	0	0	0	0	0	0	0	0	0	0	0	0	0	0	0	0	0	0	0	0	0	0	0	0	0	0	0	0	0	0	0	0	0
762		New.CleanUp.ReferenceOTU861177	k__Fungi; unclassified; unclassified; unclassified; unclassified; unclassified; unclassified	0	0	0	0	0	0	0.135798	0	0	0	0	0	0	0	0	0	0	0	0	0	0	0	0	0	0	0	0	0	0	0	0	0	0	0	0	0	0	0	0	0	0	0	0	0	0	0
763		New.ReferenceOTU262	k__Fungi; p__Ascomycota; unclassified; unclassified; unclassified; unclassified; unclassified	0	0	0	0	0	0	0	0	0	0	0	0	0	0	0	0	0	0	0	0	0	0	0	0	0	0	0	0	0	0	0	0	0	0	0	0	0	0	0	0	0	0	0	0	0	0
764		New.CleanUp.ReferenceOTU287136	k__Fungi; unclassified; unclassified; unclassified; unclassified; unclassified; unclassified	0	0	0	0	0	0	0	0	0	0	0	0.00166611	0	0	0	0	0	0	0	0	0	0	0	0	0.000207145	0	0	0.124831	0	0	0	0	0	0	0	0.000934772	0	0	0	0	0	0.000222204	0	0	0	0
765	HQ696053		k__Fungi; p__Ascomycota; c__Sordariomycetes; o__Hypocreales; f__Nectriaceae; g__Fusarium; s__Fusarium_sp_zzz1739	0	0	0	0	0	0	0.0191369	0	0	8.75937e-05	0	0.000999663	0	0	0	0	0	0	0.0578098	0	0	0	0	0	0	0	0	0	0	0	0	0	0	0	0	0	0.0041915	0	0	0	0	0.00177763	0	0	0	0
766		New.ReferenceOTU646	k__Fungi; unclassified; unclassified; unclassified; unclassified; unclassified; unclassified	0	0	0	0.000141617	0.000146753	0	0	0	0	0	0	0	0	0	0	0	0.00121595	0.00151	0.0156243	0.00552492	0	0.000343489	0	0	0	0.000181261	0	0	0	0	0	0	0	0	0	0.000934772	0.00266732	0	0.0146829	0.00215507	0	0	0.00229422	0	0.000812291	0.000373786
767		New.ReferenceOTU486	k__Fungi; unclassified; unclassified; unclassified; unclassified; unclassified; unclassified	0	0	0	0	0.000146753	0	0	0	0.000349216	0	0	0	0	0	0	0	0	0	0	0.00110498	0	0	0.0206326	0	0.00041429	0	0	0.000184934	0.000186352	0	0	0	0	0.0245751	0	0.000934772	0	0.00231769	0	0.000134692	0	0	0	0.00215986	0.000162458	0.0882134
768		New.ReferenceOTU989	k__Fungi; unclassified; unclassified; unclassified; unclassified; unclassified; unclassified	0	0	0	0	0	0	0	0	0.000174608	0	0.103408	0	0	0	0	0	0	0	0	0	0	0	0.0288856	0	0.000207145	0	0	0	0	0	0	0	0	0	0	0	0.00190523	0.000463537	0	0	0	0	0	0	0	0
769		New.ReferenceOTU1568	k__Fungi; unclassified; unclassified; unclassified; unclassified; unclassified; unclassified	0	0	0	0	0	0	0	0	0	0	0	0	0	0	0	0	0	0	0	0	0	0	0	0	0	0	0	0	0	0	0	0	0	0	0	0	0	0	0	0	0	0	0	0	0	0
770		New.CleanUp.ReferenceOTU460961	k__Fungi; p__Ascomycota; c__Dothideomycetes; o__Dothideales; f__Dothioraceae; g__Aureobasidium; unclassified	0	0	0	0	0	0	0	0	0	0	0	0	0	0	0	0	0	0.368944	0	0	0	0	0	0	0	0	0	0	0	0	0	0	0	0	0	0	0	0	0	0	0	0	0	0	0	0
771		New.ReferenceOTU132	k__Fungi; p__Ascomycota; c__Eurotiomycetes; o__Eurotiales; f__Trichocomaceae; unclassified; unclassified	0	0	0	0	0	0	0	0	0	0	0	0	0	0	0	0	0	0	0	0	0	0	0	0	0	0	0	0	0	0	0	0	0	0	0	0	0	0	0	0	0	0	0	0	0	0
772		New.CleanUp.ReferenceOTU909872	k__Fungi; unclassified; unclassified; unclassified; unclassified; unclassified; unclassified	0	0	0	0	0	0	0	0	0	0	0	0	0	0	0	0	0	0	0	0	0	0	0	0	0	0	0	0	0	0	0	0	0	0	0	0	0	0	0	0	0	0	0	0	0	0
773	JQ312207		k__Fungi; p__Basidiomycota; c__Agaricomycetes; o__Agaricales; f__Agaricaceae; g__unidentified; s__Agaricaceae_sp_762	0	0	0	0	0	0	0	0	0	0	0	0	0	0	0	0	0	0	0	0	0	0	0.165061	0	0	0	0	0	0	0	0	0	0	0	0	0	0	0	0	0	0	0	0	0	0	0
774		New.ReferenceOTU1416	k__Fungi; p__Ascomycota; unclassified; unclassified; unclassified; unclassified; unclassified	0	0	0	0	0	0	0	0	0	0	0	0	0	0	0	0	0	0	0	0	0	0	0	0	0	0	0	0	0	0	0	0	0	0	0	0	0	0	0	0	0	0	0	0	0	0
775		New.CleanUp.ReferenceOTU792369	k__Fungi; p__Ascomycota; c__Saccharomycetes; unclassified; unclassified; unclassified; unclassified	0	0	0	0	0	0	0	0	0	0	0	0	0.0410094	0	0	0	0	0	0	0	0	0.00137396	0	0	0	0	0	0	0	0	0	0	0	0	0	0	0	0	0.000772786	0	0	0.0233314	0	0.00647957	0.000487375	0
776		New.ReferenceOTU146	k__Fungi; p__Ascomycota; c__Dothideomycetes; o__Pleosporales; f__Pleosporaceae; unclassified; unclassified	0	0	0	0	0	0	0	0	0	0	0	0	0	0	0	0	0	0	0	0	0	0	0	0	0	0	0	0	0	0	0	0	0	0	0	0	0	0	0	0	0	0	0	0	0	0
777	AB249004		k__Fungi; p__Ascomycota; c__Eurotiomycetes; o__Eurotiales; f__Trichocomaceae; g__Emericella; s__Emericella_falconensis	0	0	0	0	0	0	0	0	0	0	0	0	0	0	0	0	0	0	0	0	0	0	0	0.0926925	0	0	0	0	0	0	0	0	0.0753681	0	0	0	0	0	0	0	0	0	0	0	0	0
778		New.ReferenceOTU322	k__Fungi; unclassified; unclassified; unclassified; unclassified; unclassified; unclassified	0	0	0	0	0	0	0	0	0	0	0	0	0	0	0	0	0	0	0	0	0	0	0	0	0	0	0	0	0	0	0	0	0	0	0	0	0	0	0	0	0	0	0	0	0	0
779	GU566196		k__Fungi; p__Ascomycota; c__Eurotiomycetes; o__Eurotiales; f__Trichocomaceae; g__Penicillium; s__Penicillium_spinulosum	0	0	0	0	0	0	0	0	0	0	0	0	0	0	0	0	0	0	0	0	0	0	0	0	0	0	0	0	0	0.17096	0	0	0	0	0	0	0	0	0	0	0	0	0	0	0	0
780		New.CleanUp.ReferenceOTU492573	k__Fungi; unclassified; unclassified; unclassified; unclassified; unclassified; unclassified	0	0	0	0	0	0	0	0	0	0	0	0	0	0	0	0	0	0	0	0	0	0	0	0	0	0	0	0	0	0	0	0	0	0	0	0	0	0	0	0	0	0	0	0	0	0
781		New.CleanUp.ReferenceOTU506786	k__Fungi; p__Ascomycota; c__Eurotiomycetes; o__Eurotiales; f__Trichocomaceae; g__Aspergillus; unclassified	0.0246124	0	0.00189531	0	0.000146753	0.00331399	0.00165608	0.00174536	0	0.00201466	0.000635708	0	0	0	0	0	0	0	0	0	0	0.000343489	0	0	0.027136	0.00851928	0.0249394	0	0	0	0	0	0	0	0	0	0	0	0	0	0	0	0	0	0	0
782		New.CleanUp.ReferenceOTU263	k__Fungi; unclassified; unclassified; unclassified; unclassified; unclassified; unclassified	0	0	0	0	0	0	0	0	0	0	0	0	0	0	0	0	0	0	0	0	0	0	0	0	0	0	0	0	0	0	0	0	0	0	0	0	0	0	0	0	0	0.158209	0	0	0	0
783	FJ450035		k__Fungi; p__unidentified; c__unidentified; o__unidentified; f__unidentified; g__unidentified; s__fungal_endophyte	0.000555166	0.000466337	0	0	0	0	0	0.00174536	0.000349216	0.000788344	0.0110189	0.0279906	0.00212484	0.00359699	0	0	0	0	0.010937	0.00220997	0	0.000686978	0.0130673	0.00296142	0.00124287	0.00163135	7.29222e-05	0.000924672	0.0143491	0.0489817	0.00258098	0.002	0.0011249	0.00159579	0.000615112	0.00186954	0.00114314	0	0.010819	0	0.000764333	0.00422188	0.00229422	0.000308551	0.000649833	0.005233
784		New.CleanUp.ReferenceOTU902104	k__Fungi; p__Ascomycota; c__Sordariomycetes; o__Hypocreales; f__Nectriaceae; unclassified; unclassified	0	0	0	0	0	0	0	0	0	0	0	0	0	0	0	0	0	0	0	0	0	0	0	0	0	0	0	0	0	0	0	0	0	0	0	0	0	0	0	0	0	0	0	0	0	0
785		New.ReferenceOTU1369	k__Fungi; p__Ascomycota; c__Sordariomycetes; o__Incertae_sedis; f__Plectosphaerellaceae; g__Musicillium; s__Musicillium_theobromae	0	0	0	0	0	0	0	0	0	0	0	0	0	0	0	0	0	0	0.193741	0	0	0	0	0	0	0	0	0	0	0	0	0	0	0	0	0	0	0	0	0	0	0	0	0.0709667	0	0
786		New.CleanUp.ReferenceOTU1057496	k__Fungi; p__Ascomycota; c__Incertae_sedis; o__Incertae_sedis; f__Incertae_sedis; g__Calcarisporiella; s__Calcarisporiella_sp_YP_2010	0	0	0	0	0	0	0	0	0	0	0	0	0	0	0	0	0	0	0	0	0	0	0	0	0	0	0	0	0	0	0.166121	0	0	0	0	0	0	0	0	0	0	0	0	0	0	0
787		New.CleanUp.ReferenceOTU129451	k__Fungi; p__Ascomycota; c__Sordariomycetes; o__Diaporthales; f__Valsaceae; g__Cytospora; unclassified	0	0	0	0	0	0	0	0	0	0	0	0	0	0	0	0	0	0	0	0	0	0	0	0	0	0	0	0	0	0	0	0	0	0	0	0	0	0	0	0	0	0	0	0	0	0
788		New.CleanUp.ReferenceOTU478978	k__Fungi; unclassified; unclassified; unclassified; unclassified; unclassified; unclassified	0	0	0	0	0	0	0	0	0	0	0	0	0	0	0	0	0	0	0	0	0	0	0	0	0	0	0	0	0	0	0	0	0	0	0	0	0	0	0	0	0	0	0	0	0	0
789		New.CleanUp.ReferenceOTU677235	k__Fungi; unclassified; unclassified; unclassified; unclassified; unclassified; unclassified	0	0	0	0	0	0	0	0	0	0	0	0	0	0.00431639	0.00134309	0	0.00202659	0.0115767	0	0.00994486	0	0	0.000343877	0	0	0	0	0	0	0	0	0	0.0011249	0.00287242	0.000615112	0.00373909	0	0.000231769	0.0154557	0.00848559	0	0.00422188	0.00183538	0.000771378	0.00113721	0.00467232
790		New.ReferenceOTU98	k__Fungi; unclassified; unclassified; unclassified; unclassified; unclassified; unclassified	0	0	0	0	0	0	0	0	0	0	0	0.00299899	0	0	0	0	0	0	0	0	0	0	0.00790916	0	0	0	0	0.00924672	0.00819949	0.00237775	0	0	0.00674938	0	0	0.0551515	0	0	0.000772786	0	0	0.000888816	0	0	0	0
791	DQ279839		k__Fungi; p__unidentified; c__unidentified; o__unidentified; f__unidentified; g__unidentified; s__unculturedfungus	0	0	0	0	0	0	0.0171128	0	0	0	0	0	0	0	0.000671547	0	0	0.00201334	0.02578	0	0	0	0	0	0	0.000181261	0	0	0	0.00118888	0	0	0	0	0.000615112	0	0.000381045	0	0	0	0	0.00422188	0.116317	0.000154276	0	0
792		New.ReferenceOTU123	k__Fungi; p__Ascomycota; c__Eurotiomycetes; o__Eurotiales; f__Trichocomaceae; unclassified; unclassified	0	0	0	0	0	0	0	0	0	0	0	0	0	0	0	0	0	0	0	0	0	0	0	0	0	0	0	0	0	0	0	0	0	0	0	0	0	0	0	0	0	0	0	0	0	0
793		New.CleanUp.ReferenceOTU348266	k__Fungi; p__Ascomycota; c__Dothideomycetes; o__Pleosporales; f__Pleosporaceae; g__Cochliobolus; unclassified	0	0	0	0	0	0	0	0	0	0	0	0	0	0	0	0	0	0	0	0	0	0	0	0	0	0	0	0	0	0	0	0	0	0	0	0	0.000381045	0	0	0	0	0	0	0	0	0
794		New.CleanUp.ReferenceOTU45586	k__Fungi; unclassified; unclassified; unclassified; unclassified; unclassified; unclassified	0.000185055	0.000699506	0	0	0	0	0	0	0.000174608	0	0	0	0	0	0	0	0	0	0.00312485	0.00331495	0.000320219	0.223268	0	0	0	0	0.000145844	0	0	0	0	0	0	0	0	0.000934772	0	0	0.00154557	0.00107754	0	0	0	0	0	0
795	JF436891		k__Fungi; p__Ascomycota; c__Eurotiomycetes; o__Eurotiales; f__Trichocomaceae; g__Aspergillus; s__Aspergillus_sp_YMCA_11	0.000555166	0.000233169	0.000861505	0.000283234	0.0083649	0.001657	0.000184009	0	0	0.000175187	0	0	0	0	0	0	0	0	0	0	0	0.000343489	0.000343877	0	0.000828579	0.000725045	0.000583377	0.000369869	0	0.00332886	0	0	0	0	0	0	0	0	0	0	0.0124841	0.000444408	0.0094063	0	0.0136465	0.00953153
796		New.ReferenceOTU1507	k__Fungi; unclassified; unclassified; unclassified; unclassified; unclassified; unclassified	0	0	0	0	0	0	0	0	0	0	0	0	0	0	0	0.00473131	0	0	0	0.074034	0	0	0	0	0	0	0	0	0	0	0	0	0	0	0.000615112	0.553385	0	0	0	0	0	0	0	0	0	0
797		New.CleanUp.ReferenceOTU333541	k__Fungi; unclassified; unclassified; unclassified; unclassified; unclassified; unclassified	0	0	0	0	0	0.0712508	0	0	0	0	0	0	0	0	0	0	0	0	0	0	0	0	0	0	0.0969438	0	0	0	0	0	0	0	0	0	0	0	0	0	0	0	0	0	0	0	0	0
798		New.ReferenceOTU1222	k__Fungi; p__Ascomycota; c__Dothideomycetes; o__Pleosporales; f__Pleosporaceae; unclassified; unclassified	0	0	0	0	0	0	0	0	0	0	0	0	0	0	0	0	0	0	0	0	0	0	0	0	0	0	0	0	0	0	0	0	0	0	0	0	0	0	0	0	0	0	0	0	0	0
799		New.CleanUp.ReferenceOTU143849	k__Fungi; unclassified; unclassified; unclassified; unclassified; unclassified; unclassified	0	0	0	0	0	0	0	0	0.119083	0	0	0	0	0	0	0	0	0	0	0	0	0	0	0	0	0	0	0	0	0	0	0	0	0	0	0	0	0	0	0	0	0	0	0	0	0
800		New.ReferenceOTU1558	k__Fungi; p__Ascomycota; c__Dothideomycetes; unclassified; unclassified; unclassified; unclassified	0	0	0	0	0	0	0	0	0	0	0	0	0	0	0	0	0	0	0	0	0	0	0	0	0	0	0	0	0	0	0	0	0	0	0	0	0	0	0	0	0	0	0	0	0	0
801	JQ758758		k__Fungi; p__Ascomycota; c__Leotiomycetes; o__unidentified; f__unidentified; g__unidentified; s__Leotiomycetes_sp_genotype_64	0	0	0	0	0	0	0	0	0	0	0.143246	0	0	0	0	0	0	0	0	0	0	0	0	0	0	0	0	0	0	0	0	0	0	0	0	0	0	0	0	0	0	0	0	0	0	0
802		New.ReferenceOTU1042	k__Fungi; p__Ascomycota; c__Sordariomycetes; o__Hypocreales; f__Nectriaceae; g__Fusarium; unclassified	0.000185055	0	0	0	0	0	0	0	0	0	0	0	0	0	0	0	0	0	0	0	0	0	0	0	0	0	0	0	0	0.000237775	0	0	0	0	0	0.000934772	0	0.0187732	0.00154557	0	0	0.000444408	0.000229422	0	0	0
803		New.CleanUp.ReferenceOTU14370	k__Fungi; unclassified; unclassified; unclassified; unclassified; unclassified; unclassified	0	0	0	0	0	0	0	0	0	0	0	0	0	0	0	0	0	0	0.28983	0.0950287	0	0	0	0	0	0	0	0	0	0	0	0	0	0	0	0.0243041	0.0723986	0	0	0	0	0	0	0	0	0
804		New.CleanUp.ReferenceOTU1070304	k__Fungi; unclassified; unclassified; unclassified; unclassified; unclassified; unclassified	0	0	0	0.000283234	0	0	0	0	0	0	0	0	0	0	0	0	0	0	0	0	0	0	0	0	0	0	0	0	0	0	0	0	0	0	0	0	0	0	0	0	0	0	0	0	0	0
805		New.ReferenceOTU701	k__Fungi; p__Ascomycota; c__Eurotiomycetes; o__Eurotiales; f__Trichocomaceae; g__Aspergillus; unclassified	0	0	0	0	0	0	0	0	0	0	0	0	0	0	0	0	0	0	0	0	0	0	0	0	0	0	0	0	0	0	0	0	0	0	0	0	0	0	0	0	0	0	0	0	0	0
806		New.CleanUp.ReferenceOTU89051	k__Fungi; p__Ascomycota; c__Dothideomycetes; o__Pleosporales; f__Pleosporaceae; g__Cochliobolus; s__Cochliobolus_ravenelii	0	0	0	0	0	0	0	0	0	0	0	0	0	0	0	0	0	0	0	0	0	0	0	0	0	0	0	0	0	0	0	0	0	0	0	0	0	0	0	0	0	0	0	0	0	0
807		New.ReferenceOTU822	k__Fungi; p__Ascomycota; unclassified; unclassified; unclassified; unclassified; unclassified	0	0	0	0	0	0	0	0	0	0	0	0	0	0	0	0	0	0	0	0	0	0	0	0	0	0	0	0	0	0	0.15697	0.0002	0	0	0	0	0	0	0	0	0	0	0	0	0	0
808		New.ReferenceOTU1134	k__Fungi; p__Ascomycota; unclassified; unclassified; unclassified; unclassified; unclassified	0	0	0	0	0.000146753	0	0	0	0	8.75937e-05	0	0	0.141514	0	0	0	0	0	0	0	0	0	0	0	0	0	0	0	0	0	0	0	0	0	0	0	0	0	0	0	0	0	0	0	0	0
809		New.CleanUp.ReferenceOTU500346	k__Fungi; p__Ascomycota; c__Eurotiomycetes; o__Eurotiales; f__Trichocomaceae; g__Aspergillus; unclassified	0	0	0	0	0	0	0	0	0	0	0	0	0	0	0	0	0	0	0	0	0	0	0	0	0	0	0	0	0	0	0	0	0	0	0	0	0	0	0	0	0	0	0	0	0	0
810		New.ReferenceOTU1045	k__Fungi; p__Ascomycota; c__Eurotiomycetes; o__Eurotiales; f__Trichocomaceae; g__Aspergillus; unclassified	0	0	0	0	0	0	0	0	0	0	0	0	0	0	0	0	0	0	0	0	0	0	0	0	0	0	0	0	0	0	0	0	0	0	0	0	0	0	0	0	0	0	0	0	0	0
811		New.ReferenceOTU228	k__Fungi; p__Ascomycota; c__Eurotiomycetes; o__Eurotiales; f__Trichocomaceae; unclassified; unclassified	0.00462638	0.00419704	0.000172301	0	0	0.00364539	0.00128806	0.00741778	0.00192069	0.0268037	0	0	0	0	0	0	0	0	0	0	0	0.000343489	0	0	0.00662863	0.00217513	0.000802144	0.0392061	0	0	0	0	0	0	0	0	0	0	0	0	0	0	0	0	0	0
812	FJ662418		k__Fungi; p__Ascomycota; c__Saccharomycetes; o__Saccharomycetales; f__Incertae_sedis; g__Candida; s__Candida_ethanolica	0	0	0	0	0	0	0	0	0	0	0	0	0	0	0	0	0	0	0	0	0	0	0	0	0	0	0	0	0	0	0	0	0	0	0	0	0	0	0	0	0	0.146432	0	0	0	0
813		New.CleanUp.ReferenceOTU908498	k__Fungi; p__Ascomycota; c__Sordariomycetes; o__Hypocreales; f__Nectriaceae; unclassified; unclassified	0	0	0	0	0	0	0	0	0	0	0	0	0	0	0	0	0	0	0	0	0	0	0	0	0	0	0	0	0	0	0	0	0	0	0	0	0	0	0	0	0	0	0	0	0	0
814		New.ReferenceOTU399	k__Fungi; p__Ascomycota; c__Sordariomycetes; o__Hypocreales; f__Nectriaceae; g__Fusarium; unclassified	0	0	0	0	0	0	0	0	0	0	0	0	0	0	0	0	0	0	0	0	0	0	0	0	0	0	0	0	0	0	0	0	0	0	0	0	0	0	0	0	0	0	0	0	0	0
815		New.CleanUp.ReferenceOTU814061	k__Fungi; unclassified; unclassified; unclassified; unclassified; unclassified; unclassified	0	0	0	0	0	0	0	0	0	0	0	0	0	0	0	0	0	0	0.0289049	0	0	0	0	0	0	0	0	0	0	0	0	0	0	0	0	0	0	0	0	0	0	0	0	0	0	0
816	FJ866505		k__Fungi; p__Ascomycota; c__Dothideomycetes; o__Capnodiales; f__Mycosphaerellaceae; g__Cercospora; s__Cercospora_physalidis	0	0.00209852	0	0	0	0	0	0	0	0	0	0.031656	0	0.0136686	0	0.00378505	0.000405318	0.000503335	0.00546849	0.00883988	0	0	0	0	0	0.00163135	0	0	0	0.0019022	0	0	0.00224979	0	0.00307556	0	0.00381045	0.000695306	0	0	0	0.0104436	0	0	0	0
817		New.ReferenceOTU1617	k__Fungi; p__Basidiomycota; c__Incertae_sedis; o__Malasseziales; f__Incertae_sedis; g__Malassezia; s__Malassezia_globosa	0.00203561	0	0	0	0	0	0	0.00043634	0.0113495	0.00411691	0.00762849	0	0.000637452	0.0208626	0	0	0	0	0	0.00220997	0	0.00240442	0.00550203	0.00607092	0	0.000181261	0	0	0.0096903	0	0.000469269	0	0.0168735	0	0.00184534	0.000934772	0.0198144	0	0.00463671	0	0	0	0.00114711	0	0	0.000373786
818		New.CleanUp.ReferenceOTU83705	k__Fungi; p__Ascomycota; c__Dothideomycetes; o__Pleosporales; f__Pleosporaceae; unclassified; unclassified	0	0	0	0	0	0	0	0	0	0	0	0	0	0	0	0	0	0	0	0	0	0	0	0	0	0	0	0	0	0	0	0	0	0	0	0	0	0	0	0	0	0	0	0	0	0
819	JN672585		k__Fungi; p__Ascomycota; c__Eurotiomycetes; o__Eurotiales; f__Trichocomaceae; g__Penicillium; s__Penicillium_citrinum	0	0	0	0	0	0	0	0	0	0	0	0	0	0	0	0.0747547	0	0.0211401	0	0	0	0	0	0	0.000207145	0	7.29222e-05	0	0	0	0	0	0	0	0	0	0	0	0	0	0	0	0	0	0.0175455	0
820		New.CleanUp.ReferenceOTU8087	k__Fungi; p__Ascomycota; c__Eurotiomycetes; o__Eurotiales; f__Trichocomaceae; g__Aspergillus; s__Aspergillus_penicillioides	0	0	0	0	0	0	0	0	0	0	0	0	0	0	0	0	0	0	0	0	0	0	0	0	0	0	0	0	0	0	0	0	0	0	0	0	0	0	0	0	0	0	0	0	0	0
821		New.CleanUp.ReferenceOTU499953	k__Fungi; p__Ascomycota; c__Eurotiomycetes; o__Eurotiales; f__Trichocomaceae; g__Aspergillus; unclassified	0	0	0.000516903	0	0.00454933	0	0	0.00043634	0.000174608	8.75937e-05	0	0	0	0	0	0	0	0	0	0	0	0	0	0	0	0.000181261	0.000145844	0.000369869	0	0	0	0	0	0	0	0	0	0	0	0	0.011465	0	0.0110123	0	0.0102349	0.0132694
822		New.CleanUp.ReferenceOTU88213	k__Fungi; p__Ascomycota; c__Incertae_sedis; o__Incertae_sedis; f__Incertae_sedis; g__Radulidium; s__Radulidium_sp_CBS_115704	0	0	0	0	0	0	0	0	0	0	0	0	0	0	0	0	0	0	0	0	0	0	0	0	0	0	0	0	0	0	0	0	0	0	0	0	0	0	0	0	0	0	0	0	0	0
823		New.ReferenceOTU1026	k__Fungi; p__Ascomycota; c__Eurotiomycetes; o__Eurotiales; f__Trichocomaceae; g__Aspergillus; s__Aspergillus_penicillioides	0.00888265	0	0	0	0	0	0.0377218	0	0	0	0	0	0	0	0	0	0	0	0	0	0.00320219	0	0	0	0.0356289	0.036796	0.000145844	0	0	0	0	0	0	0	0	0	0	0	0	0	0	0	0	0	0	0
824		New.CleanUp.ReferenceOTU423594	k__Fungi; unclassified; unclassified; unclassified; unclassified; unclassified; unclassified	0	0	0	0	0	0	0	0	0	0	0	0	0	0	0	0	0	0	0	0	0	0	0	0	0.00310717	0	0	0	0	0	0	0	0	0	0	0	0	0	0	0	0	0.138655	0.000229422	0	0	0
825		New.CleanUp.ReferenceOTU542732	k__Fungi; p__Basidiomycota; c__Incertae_sedis; o__Malasseziales; unclassified; unclassified; unclassified	0	0	0	0	0	0	0	0	0	0	0	0.0746415	0	0	0	0	0	0	0.0289049	0	0	0	0	0	0	0	0	0	0	0.000237775	0	0	0	0	0	0	0.0133366	0	0	0	0	0.0622171	0	0	0	0
826		New.CleanUp.ReferenceOTU924402	k__Fungi; p__Ascomycota; c__Dothideomycetes; o__Pleosporales; f__Pleosporaceae; g__Cochliobolus; s__Cochliobolus_lunatus	0	0	0	0	0	0	0	0	0	0	0	0	0	0	0	0	0	0	0	0	0	0	0	0	0	0	0	0	0	0	0	0	0	0	0	0	0	0	0	0	0	0	0	0	0	0
827	FJ932747		k__Fungi; p__Ascomycota; c__Dothideomycetes; o__Capnodiales; f__Mycosphaerellaceae; g__Cladosporium; s__Cladosporium_cladosporioides	0.000370111	0.000233169	0	0	0	0	0.000552026	0.00349072	0.000523823	0.000613156	0.00550947	0.0206597	0.00382471	0.000719399	0	0	0	0.000503335	0.0187491	0.00220997	0	0	0.0134112	0.00177685	0.000621435	0.000725045	0	0.00184934	0.0229213	0.034953	0.00164244	0.002	0	0.000957472	0	0.00560863	0.00114314	0.000927074	0.00309114	0	0.000509555	0.00688832	0.0020648	0.000154276	0.000487375	0.00168204
828		New.ReferenceOTU583	k__Fungi; p__Ascomycota; c__Dothideomycetes; o__Pleosporales; f__Pleosporaceae; unclassified; unclassified	0	0	0	0	0	0	0	0	0	0	0	0	0	0	0	0	0	0	0	0	0	0	0	0	0	0	0	0	0	0	0	0	0	0	0	0	0	0	0	0	0	0	0	0	0	0
829		New.CleanUp.ReferenceOTU285663	k__Fungi; p__Ascomycota; c__Saccharomycetes; o__Saccharomycetales; f__Incertae_sedis; g__Candida; s__Candida_tropicalis	0	0	0	0	0	0	0	0	0	0	0	0	0	0	0	0	0	0	0	0	0	0	0	0	0	0	0	0	0	0	0	0	0	0	0	0	0	0	0	0	0	0	0	0	0	0
830		New.ReferenceOTU297	k__Fungi; p__Basidiomycota; c__Incertae_sedis; o__Malasseziales; unclassified; unclassified; unclassified	0	0	0	0	0	0	0	0	0	0	0	0	0	0	0	0	0	0	0.000781213	0.00331495	0	0	0	0	0	0	0	0	0	0	0	0	0	0	0	0	0.235486	0	0	0	0	0	0	0	0	0
831		New.ReferenceOTU1198	k__Fungi; unclassified; unclassified; unclassified; unclassified; unclassified; unclassified	0	0.000233169	0	0	0	0	0	0	0.000174608	0	0	0.000999663	0	0.000719399	0	0	0	0.000503335	0.00156243	0.0176798	0	0	0	0	0	0.000181261	7.29222e-05	0	0	0	0	0	0	0.104364	0.000615112	0	0.000762091	0	0	0	0.000764333	0	0.00183538	0	0.00259933	0
832		New.CleanUp.ReferenceOTU999515	k__Fungi; unclassified; unclassified; unclassified; unclassified; unclassified; unclassified	0.000370111	0	0	0.0240749	0	0	0	0	0	0	0	0	0	0	0	0	0	0	0	0.00331495	0.0108875	0	0	0.0451617	0	0	0.00495871	0	0	0	0	0	0	0	0	0	0	0	0	0	0.00789811	0.000222204	0	0.000308551	0	0
833		New.ReferenceOTU1107	k__Fungi; unclassified; unclassified; unclassified; unclassified; unclassified; unclassified	0.000555166	0.00116584	0	0	0.0055766	0.000331399	0.000184009	0	0	8.75937e-05	0	0	0	0	0.00201464	0	0.000405318	0	0.0101558	0.327075	0.000320219	0.000343489	0.00206326	0	0	0.000543784	0.000145844	0.000184934	0	0	0	0.0002	0	0.000319157	0	0.00373909	0.00457254	0	0.000772786	0.000269384	0	0	0.000229422	0	0.000649833	0.000186893
834		New.ReferenceOTU1550	k__Fungi; p__Ascomycota; c__Sordariomycetes; o__Hypocreales; f__Nectriaceae; g__Fusarium; unclassified	0	0	0	0	0	0	0	0	0	0	0	0	0	0	0	0	0	0	0	0	0	0	0	0	0	0	0	0	0	0	0	0	0	0	0	0	0	0	0	0	0	0	0	0	0	0
835		New.CleanUp.ReferenceOTU56071	k__Fungi; p__Ascomycota; c__Eurotiomycetes; o__Eurotiales; f__Trichocomaceae; g__Aspergillus; unclassified	0	0	0	0	0	0	0	0	0	0	0	0	0	0	0	0	0	0	0	0	0	0	0	0	0	0	0	0	0	0	0	0	0	0	0	0	0	0	0	0	0	0	0	0	0	0
836	DQ683120		k__Fungi; p__Ascomycota; c__Eurotiomycetes; o__Eurotiales; f__Trichocomaceae; g__Aspergillus; s__Aspergillus_flavus	0	0	0.00275681	0	0.00425582	0	0	0.00043634	0.000174608	0.000350375	0.000211903	0	0.000212484	0	0	0	0	0	0	0	0.00224154	0.000343489	0	0.000148071	0.00103572	0.00163135	0.000218767	0.000554803	0	0	0.000234634	0	0	0	0	0	0	0	0	0	0.00662422	0.000222204	0.00825919	0	0.0123468	0.00560678
837		New.CleanUp.ReferenceOTU935522	k__Fungi; unclassified; unclassified; unclassified; unclassified; unclassified; unclassified	0	0	0	0	0	0	0	0	0	0	0	0	0	0	0	0	0	0	0	0	0	0	0	0	0	0	0	0	0	0	0	0	0	0	0	0	0	0	0	0	0	0	0	0	0	0
838		New.ReferenceOTU1268	k__Fungi; p__Ascomycota; unclassified; unclassified; unclassified; unclassified; unclassified	0	0	0	0	0	0	0	0	0	0	0	0	0	0	0	0	0	0	0	0	0	0	0	0	0	0	0	0	0	0	0	0	0	0	0	0	0	0	0	0	0	0	0	0	0	0
839		New.CleanUp.ReferenceOTU52000	k__Fungi; p__Ascomycota; c__Eurotiomycetes; o__Eurotiales; f__Trichocomaceae; g__Aspergillus; unclassified	0	0	0	0	0	0	0	0	0	0	0	0	0	0	0	0	0	0	0	0	0	0	0	0	0	0	0	0	0	0	0	0	0	0	0	0	0	0	0	0	0	0	0	0	0	0
840		New.ReferenceOTU1324	k__Fungi; p__Ascomycota; c__Eurotiomycetes; o__Eurotiales; f__Trichocomaceae; unclassified; unclassified	0	0	0	0	0	0	0	0	0	0	0	0	0	0	0	0	0	0	0	0	0	0	0	0	0	0	0	0	0	0	0	0	0	0	0	0	0	0	0	0	0	0	0	0	0	0
841		New.ReferenceOTU566	k__Fungi; p__Ascomycota; c__Dothideomycetes; o__Pleosporales; f__Pleosporaceae; g__Cochliobolus; unclassified	0	0	0	0	0	0	0	0	0	0	0	0	0	0	0	0	0	0	0	0	0	0	0	0	0	0	0	0	0	0	0	0	0	0	0	0	0	0	0	0	0	0	0	0	0	0
842		New.CleanUp.ReferenceOTU893685	k__Fungi; p__Ascomycota; c__Eurotiomycetes; o__Eurotiales; f__Trichocomaceae; g__Aspergillus; unclassified	0.000185055	0	0	0	0	0	0	0	0	0	0	0	0	0	0	0	0	0	0	0	0	0	0.00240714	0	0	0	0	0.00499323	0.00298163	0.00309108	0	0	0	0	0	0.020565	0	0	0	0	0	0.000444408	0	0	0.0675826	0
843		New.CleanUp.ReferenceOTU1019744	k__Fungi; unclassified; unclassified; unclassified; unclassified; unclassified; unclassified	0	0	0	0	0	0	0	0	0	0	0	0	0	0	0	0	0	0	0	0	0	0	0	0	0	0	0	0	0	0	0	0	0	0	0	0	0	0	0	0	0	0	0	0	0	0
844		New.CleanUp.ReferenceOTU557854	k__Fungi; p__Ascomycota; c__Eurotiomycetes; o__Eurotiales; f__Trichocomaceae; g__Aspergillus; unclassified	0	0	0	0	0	0	0	0	0	0	0	0	0	0	0	0	0	0	0	0	0	0	0	0	0	0	0	0	0	0	0	0	0	0	0	0	0	0	0	0	0	0	0	0	0	0
845		New.ReferenceOTU672	k__Fungi; p__Ascomycota; c__Sordariomycetes; o__Hypocreales; f__Nectriaceae; g__Fusarium; unclassified	0	0	0	0	0	0	0	0	0	0	0	0	0	0	0	0	0	0	0	0	0	0	0	0	0	0	0	0	0	0	0	0	0	0	0	0	0	0	0	0	0	0	0	0	0	0
846		New.ReferenceOTU1204	k__Fungi; unclassified; unclassified; unclassified; unclassified; unclassified; unclassified	0	0	0	0	0	0	0	0	0	0	0	0	0	0	0	0	0	0	0	0	0	0	0	0	0	0	0	0	0	0	0	0	0.677188	0	0.000615112	0	0	0	0	0	0	0	0	0	0	0
847		New.CleanUp.ReferenceOTU730920	k__Fungi; unclassified; unclassified; unclassified; unclassified; unclassified; unclassified	0	0.000233169	0	0	0	0	0	0	0	0	0.000211903	0	0	0	0	0	0	0	0	0.00110498	0	0	0	0	0	0	0	0	0	0	0	0	0	0	0	0.0149563	0.00114314	0	0	0	0	0	0	0	0	0
848		New.CleanUp.ReferenceOTU784649	k__Fungi; p__Basidiomycota; c__Incertae_sedis; o__Malasseziales; f__Incertae_sedis; g__Malassezia; s__Malassezia_globosa	0.00814243	0	0	0	0	0	0.00110405	0	0.0239213	0.008409	0.00635708	0	0.000212484	0.010791	0	0	0	0	0	0	0	0.00549583	0.00378264	0.00251721	0.00165716	0.000725045	0	0	0.00484515	0	0.000703903	0	0.00674938	0	0.000615112	0	0.00495359	0	0.000772786	0	0	0	0.00252364	0	0	0.00130825
849		New.CleanUp.ReferenceOTU552788	k__Fungi; unclassified; unclassified; unclassified; unclassified; unclassified; unclassified	0	0	0	0	0	0	0	0	0	0	0	0	0	0	0	0	0	0	0	0	0	0.205063	0	0	0	0	0.000145844	0	0	0	0	0	0	0	0	0	0	0	0	0	0	0	0	0	0	0
850		New.CleanUp.ReferenceOTU903222	k__Fungi; p__Ascomycota; unclassified; unclassified; unclassified; unclassified; unclassified	0	0	0	0	0	0	0	0	0	0	0	0	0	0	0	0	0	0	0	0	0	0	0	0	0	0	0	0	0	0	0	0	0	0	0	0	0	0	0	0	0	0	0	0	0	0
851		New.CleanUp.ReferenceOTU945188	k__Fungi; p__Ascomycota; c__Sordariomycetes; o__Hypocreales; f__Nectriaceae; g__Fusarium; unclassified	0	0	0	0.000141617	0	0.000331399	0	0	0	0	0.000211903	0	0.000424968	0	0	0	0	0	0	0	0	0	0.000343877	0	0.000207145	0	0	0	0.000559056	0	0	0.0002	0	0	0	0.000934772	0	0.0231769	0	0	0	0.00177763	0	0	0	0
852		New.ReferenceOTU455	k__Fungi; unclassified; unclassified; unclassified; unclassified; unclassified; unclassified	0	0	0	0	0	0	0	0	0	0	0	0	0	0	0	0	0	0	0	0	0	0	0	0	0	0	0	0	0	0	0	0	0	0	0	0	0	0	0	0	0	0	0	0	0	0
853		New.CleanUp.ReferenceOTU528047	k__Fungi; p__Basidiomycota; c__Exobasidiomycetes; o__unidentified; f__unidentified; g__unidentified; s__Exobasidiomycetidae_sp_IBL_03150	0	0	0	0	0	0	0	0	0	0	0	0	0	0	0	0	0	0	0	0	0	0	0	0	0	0	0	0	0	0	0	0	0	0	0	0	0	0	0	0	0	0	0	0	0	0
854		New.ReferenceOTU1758	k__Fungi; unclassified; unclassified; unclassified; unclassified; unclassified; unclassified	0	0	0	0	0	0	0	0	0	0	0	0	0	0	0	0	0	0	0	0	0	0	0	0	0	0	0	0	0	0	0	0	0	0	0	0	0	0	0	0	0	0	0	0	0	0
855		New.ReferenceOTU1573	k__Fungi; p__Ascomycota; c__Saccharomycetes; o__Saccharomycetales; unclassified; unclassified; unclassified	0	0	0	0	0	0	0	0	0	0	0	0	0	0	0	0	0	0	0	0.00883988	0	0	0	0	0	0	0	0	0	0	0	0.0002	0	0	0	0	0	0	0	0	0	0	0	0	0	0
856		New.CleanUp.ReferenceOTU274011	k__Fungi; p__Ascomycota; c__Eurotiomycetes; o__Eurotiales; f__Trichocomaceae; g__Aspergillus; unclassified	0	0	0	0	0	0	0	0.137447	0	0	0	0	0	0	0	0	0	0	0.00859335	0	0	0	0	0	0	0	0	0	0	0	0	0	0	0	0	0	0	0	0	0	0	0	0	0	0	0
857		New.CleanUp.ReferenceOTU902234	k__Fungi; unclassified; unclassified; unclassified; unclassified; unclassified; unclassified	0	0	0	0.0743488	0	0	0	0	0	0	0	0	0	0.000719399	0	0.000473131	0	0	0	0	0	0	0.0110041	0	0	0	0.000583377	0.000184934	0	0	0	0	0.0011249	0	0	0	0	0	0	0	0.00152867	0	0.00160595	0	0.000162458	0
858		New.CleanUp.ReferenceOTU906700	k__Fungi; p__Ascomycota; c__Dothideomycetes; o__Pleosporales; f__Pleosporaceae; unclassified; unclassified	0	0	0	0	0	0	0	0	0	0	0	0	0	0	0	0	0	0	0	0	0	0	0	0	0	0	0	0	0	0	0	0	0	0	0	0	0	0	0	0	0	0	0	0	0	0
859		New.CleanUp.ReferenceOTU794346	k__Fungi; p__Ascomycota; c__Eurotiomycetes; o__Eurotiales; f__Trichocomaceae; g__Aspergillus; s__Aspergillus_penicillioides	0	0	0	0	0	0	0	0	0	0	0	0	0	0	0	0	0	0	0	0	0	0	0	0	0	0	0	0	0	0	0	0	0	0	0	0	0	0	0	0	0	0	0	0	0	0
860		New.CleanUp.ReferenceOTU981589	k__Fungi; p__Ascomycota; c__Saccharomycetes; o__Saccharomycetales; f__Incertae_sedis; g__Candida; s__Candida_sp_F15	0	0	0	0	0	0	0	0	0	0	0	0.166611	0	0	0	0.000946262	0	0	0.0101558	0	0	0.00240442	0	0	0	0	0	0	0	0	0	0	0	0	0	0	0	0	0	0	0	0	0	0	0	0
861		New.ReferenceOTU1749	k__Fungi; unclassified; unclassified; unclassified; unclassified; unclassified; unclassified	0	0	0	0	0	0	0	0	0	0	0	0	0	0.0733787	0	0	0	0	0	0	0	0	0	0	0	0	0	0	0	0	0	0	0.550075	0	0	0	0	0	0	0	0	0	0	0	0	0
862	GU566267		k__Fungi; p__Ascomycota; c__Sordariomycetes; o__Hypocreales; f__Incertae_sedis; g__Acremonium; s__Acremonium_sp_G4	0	0	0	0	0	0	0	0	0	0	0	0	0	0	0	0	0	0	0	0	0	0	0	0	0	0	0	0	0	0	0	0	0	0	0	0	0	0	0	0	0	0	0	0	0	0
863		New.ReferenceOTU693	k__Fungi; p__Ascomycota; unclassified; unclassified; unclassified; unclassified; unclassified	0	0	0	0	0	0	0	0	0	0	0	0	0	0	0	0	0	0	0	0	0	0	0	0	0	0	0	0	0	0	0	0	0	0	0	0	0	0	0	0	0	0	0	0	0	0
864		New.ReferenceOTU39	k__Fungi; unclassified; unclassified; unclassified; unclassified; unclassified; unclassified	0	0.000699506	0	0	0	0	0	0.00043634	0	8.75937e-05	0.000211903	0	0	0.000719399	0	0	0	0	0	0.00220997	0	0	0	0	0	0	7.29222e-05	0	0.000559056	0	0	0	0	0	0.000615112	0	0.174519	0	0	0.000404076	0	0	0	0.0143476	0.000162458	0
865		New.CleanUp.ReferenceOTU399274	k__Fungi; unclassified; unclassified; unclassified; unclassified; unclassified; unclassified	0	0	0	0	0	0	0	0	0	0	0	0	0	0	0	0	0	0	0	0	0	0	0.200824	0	0	0	0	0	0	0	0	0	0	0	0	0.000934772	0	0	0	0	0	0	0	0	0	0
866		New.CleanUp.ReferenceOTU946829	k__Fungi; unclassified; unclassified; unclassified; unclassified; unclassified; unclassified	0	0	0	0	0	0	0	0	0	0	0	0	0	0	0	0	0	0	0	0	0	0	0	0	0	0	0	0	0	0	0	0	0	0	0	0	0	0	0	0	0.0295542	0	0	0	0	0
867		New.ReferenceOTU562	k__Fungi; unclassified; unclassified; unclassified; unclassified; unclassified; unclassified	0	0	0	0.0165692	0	0	0	0	0	0	0	0	0	0	0	0	0	0	0	0	0	0	0	0	0	0	0	0	0	0	0	0	0	0	0.000615112	0	0	0	0	0	0	0	0.106911	0	0	0
868	HE578069		k__Fungi; p__Ascomycota; c__Eurotiomycetes; o__Eurotiales; f__Trichocomaceae; g__Eurotium; s__Eurotium_niveoglaucum	0	0	0	0	0	0	0.00147207	0	0	0	0	0	0	0	0	0	0	0	0	0	0	0	0	0	0	0	0	0	0	0.000237775	0.132803	0	0	0	0	0	0	0	0	0	0	0	0	0	0	0
869	HM371217		k__Fungi; p__Ascomycota; c__Sordariomycetes; o__Sordariales; f__Chaetomiaceae; g__Humicola; s__Humicola_sp_L_2	0	0	0	0	0	0	0	0	0	0	0	0	0	0	0	0	0	0	0	0	0	0	0	0	0	0	0	0	0	0	0	0	0	0	0	0	0	0	0	0.0783907	0	0	0	0	0	0
870		New.ReferenceOTU1420	k__Fungi; p__Ascomycota; c__Eurotiomycetes; o__Eurotiales; f__Trichocomaceae; g__Aspergillus; unclassified	0	0	0	0	0	0	0	0	0	0	0	0	0	0	0	0	0	0	0	0	0	0	0	0	0	0	0	0	0	0	0	0	0	0	0	0	0	0	0	0	0	0	0	0	0	0
871		New.ReferenceOTU1103	k__Fungi; unclassified; unclassified; unclassified; unclassified; unclassified; unclassified	0	0.00979309	0	0	0	0	0	0	0	0	0	0	0	0	0	0	0	0	0	0	0	0	0.000343877	0.000148071	0	0	0	0.0419801	0	0	0	0	0	0	0	0	0.000762091	0	0.00154557	0	0	0	0	0	0.0196574	0
872		New.ReferenceOTU1413	k__Fungi; unclassified; unclassified; unclassified; unclassified; unclassified; unclassified	0	0.000233169	0	0	0	0	0	0	0	0	0.000211903	0	0.000212484	0.00575519	0.000671547	0.000473131	0.00121595	0	0.000781213	0.00994486	0	0.000343489	0	0.000148071	0	0	0	0	0	0	0	0	0.00337469	0.000319157	0.00123022	0.00280431	0.00114314	0.000695306	0.00154557	0.00188569	0.00254778	0.00177763	0.00275306	0.0012342	0.000974749	0.0102791
873		New.ReferenceOTU342	k__Fungi; p__Basidiomycota; c__Incertae_sedis; o__Malasseziales; f__unidentified; g__unidentified; s__unculturedMalassezia	0	0.00139901	0.00241221	0.0143033	0	0	0	0	0.00419059	0.000963531	0.000211903	0	0.0367597	0	0.00134309	0.0184521	0.00648508	0	0.000781213	0	0.000960658	0.00103047	0	0.00325757	0	0.000181261	0	0	0.000559056	0	0	0	0	0.0118088	0.0116871	0.00186954	0.0266732	0	0	0	0	0	0	0	0	0
874	JN672605		k__Fungi; p__Ascomycota; c__Eurotiomycetes; o__Eurotiales; f__Trichocomaceae; g__Emericella; s__Emericella_nidulans	0	0	0	0	0	0	0.00331215	0	0	0	0.00360234	0.00233255	0	0	0	0	0	0	0	0	0.000320219	0	0	0.0444213	0.0205073	0.00308144	0	0	0.00987665	0	0	0	0.00224979	0	0	0.0280431	0.00114314	0	0	0	0	0	0	0	0	0
875		New.CleanUp.ReferenceOTU281837	k__Fungi; p__Ascomycota; c__Dothideomycetes; o__Pleosporales; unclassified; unclassified; unclassified	0	0	0	0	0	0	0	0	0	0	0	0	0	0	0	0	0	0	0	0	0	0	0	0	0	0	0	0	0	0	0	0	0	0	0	0	0	0	0	0	0	0	0	0	0	0
876		New.CleanUp.ReferenceOTU865014	k__Fungi; p__Ascomycota; c__Dothideomycetes; o__Capnodiales; f__Mycosphaerellaceae; g__Cladosporium; unclassified	0	0.00699506	0	0	0	0	0.0154567	0	0.000174608	0.0234751	0.000211903	0.000666442	0.000212484	0	0	0	0	0	0	0.00220997	0	0	0	0	0	0	0	0.0321786	0	0	0	0.0002	0	0	0	0	0	0	0	0	0	0	0	0	0	0
877		New.ReferenceOTU307	k__Fungi; p__Ascomycota; c__Eurotiomycetes; o__Eurotiales; f__Trichocomaceae; g__Aspergillus; unclassified	0.00203561	0	0	0	0	0.00497099	0.00147207	0	0	0.000437969	0.00105951	0	0.0012749	0.0640265	0.00335773	0.00141939	0.00121595	0	0.00390607	0.00220997	0.000320219	0	0	0.0010365	0.000828579	0.000725045	0.00160429	0	0	0	0.000234634	0.0014	0.00787428	0.00734062	0.000615112	0.00747817	0.00190523	0	0.00154557	0	0.006879	0.0242202	0	0.000154276	0	0.000934464
878		New.ReferenceOTU1727	k__Fungi; p__Ascomycota; c__Eurotiomycetes; o__Eurotiales; f__Trichocomaceae; unclassified; unclassified	0.00610683	0.000466337	0.0187808	0	0	0.00364539	0.00515224	0.00349072	0.0110003	0.00359134	0.00169522	0	0	0	0	0	0	0.00151	0	0	0.00288197	0.00274791	0	0	0.00704292	0.0253766	0.00510455	0.000554803	0	0.000237775	0	0	0	0	0	0	0	0	0	0	0	0.000222204	0	0	0	0
879		New.ReferenceOTU1201	k__Fungi; p__Ascomycota; c__Sordariomycetes; o__Hypocreales; f__Incertae_sedis; g__Stachybotrys; unclassified	0.00148044	0	0	0	0	0	0	0	0	0	0	0	0	0	0	0	0	0	0	0	0.180283	0	0	0	0	0	0	0	0	0	0	0	0	0	0	0	0	0	0	0	0	0	0	0	0	0
880	AY139394		k__Fungi; p__Ascomycota; c__Dothideomycetes; o__Dothideales; f__Dothioraceae; g__Aureobasidium; s__Aureobasidium_pullulans	0	0	0	0	0	0	0	0.0222533	0	0	0	0	0	0	0	0	0	0	0.253894	0	0	0	0	0	0	0	0	0.0329183	0	0	0	0	0	0	0.00861157	0	0	0	0	0	0	0	0	0	0	0
881	EU871036		k__Fungi; p__Ascomycota; c__Sordariomycetes; o__Hypocreales; f__Hypocreaceae; g__Trichoderma; s__Trichoderma_viride	0	0	0	0	0	0	0	0	0	0	0	0	0.000637452	0	0	0	0	0	0	0	0	0	0.00206326	0	0	0	0	0	0	0.00404218	0	0	0	0	0	0	0	0	0	0	0	0	0	0	0	0
882	JQ724472		k__Fungi; p__Ascomycota; c__Eurotiomycetes; o__Eurotiales; f__Trichocomaceae; g__Aspergillus; s__Aspergillus_candidus	0.000185055	0	0	0	0	0	0	0	0	0	0	0	0	0	0	0	0	0	0	0	0	0	0	0	0	0	0	0	0	0	0	0	0	0	0	0	0	0	0	0	0	0	0	0	0	0
883		New.CleanUp.ReferenceOTU328369	k__Fungi; unclassified; unclassified; unclassified; unclassified; unclassified; unclassified	0	0	0	0	0	0	0	0	0	0	0	0	0	0	0	0	0	0	0	0.618791	0	0	0	0	0	0	0	0	0	0	0	0	0	0	0	0	0.000762091	0	0	0	0	0.000222204	0	0	0	0
884	AY743640		k__Fungi; p__Basidiomycota; c__Incertae_sedis; o__Malasseziales; f__Incertae_sedis; g__Malassezia; s__Malassezia_sympodialis	0	0	0	0	0	0	0	0	0	0	0	0	0	0	0.00940165	0	0	0	0	0	0	0	0	0	0	0	0	0	0	0	0	0	0.128238	0	0	0.000934772	0.163849	0	0	0	0	0	0	0	0	0
885		New.ReferenceOTU638	k__Fungi; p__Ascomycota; c__Eurotiomycetes; o__Eurotiales; f__Trichocomaceae; g__Aspergillus; unclassified	0	0	0	0	0	0	0	0	0	0	0	0	0.0012749	0.00863278	0	0	0	0.00100667	0	0.00220997	0	0	0	0.000148071	0	0	0	0	0	0	0	0	0	0	0	0	0.000381045	0	0	0.000134692	0.134777	0.000222204	0.000229422	0	0	0
886		New.ReferenceOTU820	k__Fungi; unclassified; unclassified; unclassified; unclassified; unclassified; unclassified	0	0	0	0	0	0	0	0	0	0	0	0	0	0	0	0	0	0	0	0	0	0	0	0	0	0	0	0	0	0	0	0	0	0	0	0	0	0	0	0	0	0	0	0	0	0
887		New.CleanUp.ReferenceOTU900445	k__Fungi; p__Ascomycota; c__Eurotiomycetes; o__Eurotiales; f__Trichocomaceae; g__Aspergillus; unclassified	0	0	0	0	0	0	0	0	0	0	0	0	0	0	0	0	0	0	0	0	0	0	0	0	0	0	0	0	0	0	0	0	0	0	0	0	0	0	0	0	0	0	0	0	0	0
888		New.ReferenceOTU538	k__Fungi; p__Ascomycota; c__Eurotiomycetes; o__Eurotiales; f__Trichocomaceae; g__Aspergillus; unclassified	0	0	0	0	0	0	0	0	0	0	0	0	0	0	0	0	0	0	0	0	0	0	0	0	0	0	0	0	0	0	0	0	0	0	0	0	0	0	0	0	0	0	0	0	0	0
889		New.CleanUp.ReferenceOTU356787	k__Fungi; p__Ascomycota; c__Saccharomycetes; o__Saccharomycetales; f__Incertae_sedis; g__Candida; s__Candida_sp_S27	0	0	0	0	0	0	0	0	0	0	0	0	0	0	0	0	0	0	0	0	0	0	0	0	0	0	0	0	0	0	0	0	0	0	0	0	0	0	0	0	0	0	0	0	0	0
890	HQ914649		k__Fungi; p__Ascomycota; c__Dothideomycetes; o__Pleosporales; f__Incertae_sedis; g__Stagonosporopsis; s__Stagonosporopsis_cucurbitacearum	0	0	0	0	0	0	0	0	0	0	0	0	0	0.000719399	0	0	0	0	0	0	0	0	0	0	0	0	0	0	0.000186352	0	0	0	0	0	0	0	0	0	0	0	0	0	0	0	0	0
891		New.CleanUp.ReferenceOTU1038218	k__Fungi; p__Ascomycota; c__Eurotiomycetes; o__Eurotiales; f__Trichocomaceae; g__Aspergillus; unclassified	0	0	0	0	0	0	0	0	0	0	0	0	0	0	0	0	0	0	0	0	0	0	0	0	0	0	0	0	0	0	0	0	0	0	0	0	0	0	0	0	0	0	0	0	0	0
892		New.CleanUp.ReferenceOTU799967	k__Fungi; unclassified; unclassified; unclassified; unclassified; unclassified; unclassified	0	0	0	0	0	0	0	0	0	0	0.00317854	0	0	0	0	0	0	0	0	0	0	0	0.0784039	0	0	0	0	0	0	0.028533	0	0.0376001	0	0	0	0	0	0	0	0	0	0	0	0	0	0
893		New.CleanUp.ReferenceOTU497670	k__Fungi; p__Ascomycota; c__Dothideomycetes; o__Pleosporales; f__Pleosporaceae; unclassified; unclassified	0	0	0	0	0	0	0	0	0	0	0	0	0	0	0	0	0	0	0	0	0	0	0	0	0	0	0	0	0	0	0	0	0	0	0	0	0	0	0	0	0	0	0	0	0	0
894		New.ReferenceOTU1800	k__Fungi; unclassified; unclassified; unclassified; unclassified; unclassified; unclassified	0	0.000233169	0	0	0.000146753	0	0	0	0	0.000262781	0.000211903	0	0	0	0	0	0	0	0	0.107184	0.000640439	0	0	0	0	0	0	0	0	0.000475551	0	0	0	0	0.000615112	0	0.000381045	0	0.000772786	0.000134692	0.000509555	0.00777714	0	0	0	0.00186893
895		New.ReferenceOTU137	k__Fungi; p__Ascomycota; c__Eurotiomycetes; o__Eurotiales; f__Trichocomaceae; g__Aspergillus; unclassified	0	0	0	0	0	0	0	0	0	0	0	0	0	0	0	0	0	0	0	0	0	0	0	0	0	0	0	0	0	0	0	0	0	0	0	0	0	0	0	0	0	0	0	0	0	0
896		New.CleanUp.ReferenceOTU903688	k__Fungi; unclassified; unclassified; unclassified; unclassified; unclassified; unclassified	0.0312743	0	0	0	0	0	0	0	0	0	0	0	0	0	0	0	0	0	0	0	0	0	0	0	0	0	0	0	0	0	0	0	0	0	0	0.18228	0	0	0	0	0.0448409	0	0	0	0	0
897	GQ999194		k__Fungi; p__unidentified; c__unidentified; o__unidentified; f__unidentified; g__unidentified; s__unculturedfungus	0	0	0	0	0	0.00198839	0.00257612	0	0	0	0	0	0	0	0	0	0	0	0.00546849	0	0	0	0	0	0	0	0	0	0.00764043	0	0.0778986	0	0	0	0.00184534	0	0.000381045	0	0.00386393	0.00323261	0	0	0	0	0	0
898		New.ReferenceOTU1650	k__Fungi; unclassified; unclassified; unclassified; unclassified; unclassified; unclassified	0	0	0	0.0676928	0	0	0	0	0	0	0	0	0	0	0	0	0	0	0	0	0	0	0	0	0	0	0.00430241	0	0	0	0	0	0	0	0	0	0	0	0	0	0	0	0	0	0	0
899		New.ReferenceOTU984	k__Fungi; p__Ascomycota; c__Eurotiomycetes; o__Eurotiales; f__Trichocomaceae; g__Aspergillus; unclassified	0	0	0	0	0	0	0	0	0.000174608	0	0	0	0.000212484	0.00647459	0.00134309	0	0	0.00251667	0	0.00441994	0	0	0	0	0	0	0	0	0	0	0	0	0	0.000319157	0	0	0	0	0	0	0.129937	0.000222204	0	0.000462827	0	0
900	JQ761962		k__Fungi; p__Ascomycota; c__Eurotiomycetes; o__unidentified; f__unidentified; g__unidentified; s__Eurotiomycetes_sp_genotype_613	0	0	0	0	0	0	0	0	0.000349216	0	0	0	0	0	0	0	0	0	0	0	0	0	0	0	0	0	0	0	0	0	0	0	0	0	0	0	0	0	0	0	0	0	0	0	0	0
901		New.ReferenceOTU1185	k__Fungi; unclassified; unclassified; unclassified; unclassified; unclassified; unclassified	0	0	0	0	0	0	0	0	0	0.00814622	0	0	0	0	0.00134309	0	0	0	0	0	0	0	0.147867	0	0	0	0	0.000184934	0	0	0	0	0	0	0	0	0	0.000927074	0	0	0.00127389	0	0	0	0	0
902		New.CleanUp.ReferenceOTU321577	k__Fungi; unclassified; unclassified; unclassified; unclassified; unclassified; unclassified	0	0	0	0	0	0	0	0	0	0	0	0	0	0	0	0	0	0	0	0	0	0	0	0	0	0	0	0	0	0	0	0	0	0	0	0	0	0	0	0	0	0	0	0.0825374	0	0
903		New.ReferenceOTU563	k__Fungi; unclassified; unclassified; unclassified; unclassified; unclassified; unclassified	0	0	0	0.000141617	0	0	0	0	0	0	0	0	0	0.00287759	0	0	0	0.00100667	0.00624971	0.0121548	0	0	0	0	0	0	0	0	0.000186352	0	0	0	0.00224979	0.000957472	0.00246045	0.00186954	0.00266732	0.000463537	0.00463671	0.0016163	0.004586	0.00377747	0.00619439	0.000308551	0.00146212	0.0078495
904		New.CleanUp.ReferenceOTU674870	k__Fungi; p__Ascomycota; c__Eurotiomycetes; o__Eurotiales; f__Trichocomaceae; g__Aspergillus; unclassified	0	0	0	0	0	0	0	0	0	0	0	0	0	0	0	0	0	0	0	0	0	0	0	0	0	0	0	0	0	0	0	0	0	0	0	0	0	0	0	0	0	0	0	0	0	0
905	GQ851733		k__Fungi; p__unidentified; c__unidentified; o__unidentified; f__unidentified; g__unidentified; s__unculturedfungus	0	0	0	0	0	0	0.0586987	0.039707	0	0	0	0	0	0	0	0	0	0	0.0265613	0.0972386	0	0	0	0	0	0	0	0	0	0	0	0	0	0	0	0	0	0	0	0	0	0	0	0	0	0
906	FJ449906		k__Fungi; p__unidentified; c__unidentified; o__unidentified; f__unidentified; g__unidentified; s__fungal_endophyte	0	0	0	0	0	0	0	0	0	0	0	0	0	0	0	0	0	0	0	0	0	0	0	0	0	0	0	0	0	0	0	0	0	0	0	0	0	0	0	0	0	0	0	0	0	0
907		New.CleanUp.ReferenceOTU1065062	k__Fungi; unclassified; unclassified; unclassified; unclassified; unclassified; unclassified	0.0296088	0.00116584	0	0	0	0.00265119	0	0.0135265	0.0110003	0	0	0	0	0	0	0	0	0	0.0359358	0	0.0112077	0.0243877	0	0	0	0.0023564	0	0	0	0	0.00258098	0	0	0	0	0.00280431	0	0	0	0	0	0	0	0	0	0
908		New.CleanUp.ReferenceOTU472395	k__Fungi; p__Ascomycota; c__Eurotiomycetes; o__Eurotiales; f__Trichocomaceae; g__Aspergillus; unclassified	0	0	0	0	0	0	0	0	0	0	0	0	0	0	0	0	0	0	0	0	0	0	0	0	0	0	0	0	0	0	0	0	0	0	0	0	0	0	0	0	0	0	0	0	0	0
909	EU489937		k__Fungi; p__Ascomycota; c__unidentified; o__unidentified; f__unidentified; g__unidentified; s__unculturedAscomycota	0	0	0	0	0	0	0	0	0	0	0	0	0	0	0	0	0	0	0	0	0	0	0	0	0	0	0	0	0	0	0	0	0	0	0	0	0	0	0	0	0	0	0	0	0	0
910	JN709035		k__Fungi; p__Ascomycota; c__Eurotiomycetes; o__Eurotiales; f__Trichocomaceae; g__Aspergillus; s__Aspergillus_nomius	0.000370111	0	0	0.000141617	0.00352206	0.000331399	0	0	0	8.75937e-05	0.000635708	0	0	0	0	0	0	0	0	0	0	0	0	0	0.000207145	0.000543784	0.000583377	0.000554803	0	0	0	0	0	0	0	0	0	0	0	0	0.02293	0	0.00367075	0	0.0307046	0.00317718
911	EU029589		k__Fungi; p__Ascomycota; c__Sordariomycetes; o__Hypocreales; f__Nectriaceae; g__Haematonectria; s__Fusarium_solani	0	0	0	0.000141617	0	0	0	0	0	0	0.000211903	0.000333221	0	0	0	0	0	0	0	0.00110498	0	0	0.00206326	0	0.00497148	0	0	0	0.000372704	0.00142665	0.000234634	0.000400001	0	0	0	0.000934772	0.00190523	0.0155285	0.000772786	0.000134692	0	0.000666612	0	0	0	0
912		New.ReferenceOTU1296	k__Fungi; unclassified; unclassified; unclassified; unclassified; unclassified; unclassified	0.0745773	0	0	0	0	0	0	0	0	0	0	0	0	0	0	0	0	0	0	0	0.000320219	0	0	0	0	0	0	0	0	0	0	0	0	0	0	0	0	0	0	0	0	0	0	0	0.0191701	0
913	AB305170		k__Fungi; p__Ascomycota; c__Sordariomycetes; o__Hypocreales; f__Nectriaceae; g__Haematonectria; s__Fusarium_solani	0	0	0	0	0	0.000331399	0	0	0	0	0.00275473	0.000333221	0.000212484	0	0	0	0	0	0	0	0	0	0.0044704	0	0.00041429	0	0.000291689	0	0.00391339	0.00618216	0.000938538	0.0002	0	0	0	0	0	0.00231769	0	0	0	0.000888816	0	0	0	0
914		New.ReferenceOTU204	k__Fungi; p__Basidiomycota; unclassified; unclassified; unclassified; unclassified; unclassified	0	0	0	0.000141617	0	0	0	0	0	0	0	0	0	0	0	0	0	0	0.000781213	0	0	0	0	0	0	0	0	0	0	0	0	0	0	0	0	0	0.197381	0	0	0	0	0	0	0	0	0
915		New.CleanUp.ReferenceOTU887321	k__Fungi; p__Basidiomycota; c__Agaricomycetes; o__Corticiales; f__Corticiaceae; g__Rhizoctonia; s__Rhizoctonia_bataticola	0	0	0	0	0	0	0	0	0	0	0	0	0	0	0	0	0	0	0	0	0	0	0	0	0	0	0	0	0	0	0	0	0	0	0	0	0	0	0	0	0	0	0	0	0	0
916		New.CleanUp.ReferenceOTU1029680	k__Fungi; unclassified; unclassified; unclassified; unclassified; unclassified; unclassified	0	0	0.000172301	0	0	0.000331399	0	0	0	0	0	0	0	0.00359699	0.000671547	0.000473131	0	0.00151	0	0.0154698	0	0	0	0	0	0	0	0	0	0	0	0	0.00449959	0.00159579	0.00307556	0.00186954	0.000381045	0.000231769	0.00231836	0.0016163	0.00356689	0.00222204	0.0041296	0.000462827	0.00178704	0.00971843
917	FJ797683		k__Fungi; p__Ascomycota; c__Saccharomycetes; o__Saccharomycetales; f__Pichiaceae; g__Pichia; s__Pichia_farinosa	0	0	0	0	0	0	0	0	0	0	0	0	0	0	0	0	0	0	0	0	0	0	0	0	0	0	0	0	0	0	0	0	0	0	0	0	0	0	0	0	0	0	0	0	0	0
918		New.CleanUp.ReferenceOTU111919	k__Fungi; unclassified; unclassified; unclassified; unclassified; unclassified; unclassified	0	0	0	0.00212425	0	0	0	0	0.000174608	0	0.00508566	0	0	0	0.00268619	0	0	0	0	0	0	0	0	0	0	0	0	0	0	0	0	0	0.0416212	0	0	0	0	0	0.0316842	0	0.000254778	0	0	0	0.000974749	0
919		New.ReferenceOTU390	k__Fungi; unclassified; unclassified; unclassified; unclassified; unclassified; unclassified	0	0	0	0	0	0	0	0	0	0	0	0	0.0718195	0	0	0	0.0729572	0	0	0	0	0	0	0	0	0	0	0	0	0	0	0	0	0	0	0	0	0	0	0	0	0	0	0	0	0
920		New.CleanUp.ReferenceOTU701928	k__Fungi; p__Ascomycota; c__Sordariomycetes; o__Hypocreales; unclassified; unclassified; unclassified	0	0	0	0	0	0	0	0	0	0	0	0	0	0	0	0	0	0	0	0	0	0	0	0	0	0	0	0	0	0	0	0	0	0	0	0	0	0	0	0	0	0	0	0	0	0
921	HQ607812		k__Fungi; p__Ascomycota; c__Eurotiomycetes; o__Eurotiales; f__Trichocomaceae; g__Paecilomyces; s__Paecilomyces_sp_ATT041	0	0	0	0	0	0	0	0	0	0	0	0	0	0	0	0	0	0	0	0	0	0	0	0	0	0	0	0	0	0	0	0	0	0	0	0	0	0	0	0	0	0	0	0	0	0
922		New.CleanUp.ReferenceOTU515828	k__Fungi; p__Ascomycota; c__Dothideomycetes; o__Pleosporales; f__Pleosporaceae; unclassified; unclassified	0	0	0	0	0	0	0	0	0	0	0	0	0	0	0	0	0	0	0	0	0	0	0	0	0	0	0	0	0	0	0	0	0	0	0	0	0	0	0	0	0	0	0	0	0	0
923		New.ReferenceOTU1684	k__Fungi; p__Ascomycota; c__Eurotiomycetes; o__Eurotiales; f__Trichocomaceae; g__Aspergillus; s__Aspergillus_penicillioides	0	0.000233169	0	0	0	0	0.000552026	0.00043634	0	0	0	0	0	0.0021582	0	0	0	0	0.00234364	0	0	0	0	0.00118457	0	0.000543784	0	0	0	0	0	0.0014	0	0	0	0	0.00114314	0	0	0	0	0.000222204	0	0	0	0
924		New.CleanUp.ReferenceOTU900671	k__Fungi; p__Ascomycota; c__Eurotiomycetes; o__Eurotiales; f__Trichocomaceae; g__Aspergillus; s__Aspergillus_penicillioides	0	0	0	0	0	0	0.000368017	0.00087268	0	0	0.00868801	0	0.0265605	0	0	0.000473131	0.00567445	0	0.00312485	0	0.000320219	0	0	0.0367216	0	0.00344396	0	0	0	0	0	0.000600001	0	0.00159579	0	0	0.00342941	0	0	0	0	0.00133322	0	0	0	0
925		New.ReferenceOTU1211	k__Fungi; p__Ascomycota; c__Dothideomycetes; o__Pleosporales; f__Pleosporaceae; unclassified; unclassified	0	0	0	0	0	0	0	0	0	0	0	0	0	0	0	0	0	0	0	0	0	0	0	0	0	0	0	0	0	0	0	0	0	0	0	0	0	0	0	0	0	0	0	0	0	0
926		New.CleanUp.ReferenceOTU441676	k__Fungi; p__Ascomycota; c__Sordariomycetes; o__Hypocreales; f__Nectriaceae; unclassified; unclassified	0	0	0	0	0	0	0	0	0	0	0	0	0	0	0	0	0	0	0	0	0	0	0	0	0	0	0	0	0	0	0	0	0	0	0	0	0	0	0	0	0	0	0	0	0	0
927		New.ReferenceOTU476	k__Fungi; p__Ascomycota; c__Eurotiomycetes; o__Eurotiales; f__Trichocomaceae; g__Aspergillus; unclassified	0	0	0	0	0	0	0	0	0	0	0	0	0	0	0	0	0	0	0	0	0	0	0	0	0	0	0	0	0	0	0	0	0	0	0	0	0	0	0	0	0	0	0	0	0	0
928		New.CleanUp.ReferenceOTU620354	k__Fungi; p__Basidiomycota; c__Wallemiomycetes; o__Wallemiales; f__Wallemiaceae; g__Wallemia; unclassified	0	0	0	0	0	0	0	0	0	0	0	0	0	0	0	0	0	0.00251667	0	0	0	0	0	0.000148071	0	0	0	0	0	0	0.00586586	0	0	0	0.0049209	0	0	0	0	0	0	0	0	0	0	0
929	AJ608973		k__Fungi; p__unidentified; c__unidentified; o__unidentified; f__unidentified; g__unidentified; s__fungal_sp_GFI_122	0	0	0	0	0	0	0	0.221224	0	0	0	0	0	0	0	0	0	0	0	0	0	0	0	0	0	0	0	0	0	0	0	0	0	0	0	0	0	0	0	0	0	0	0	0	0	0
930		New.ReferenceOTU879	k__Fungi; unclassified; unclassified; unclassified; unclassified; unclassified; unclassified	0	0	0.000861505	0.0239332	0	0	0.00184009	0	0	0	0	0	0	0	0	0	0	0	0	0	0	0	0.00928467	0.000148071	0	0.0172198	0	0.000184934	0	0.0278197	0	0	0	0	0	0	0	0	0	0	0.00331211	0	0	0.00185131	0	0.00598057
931		New.ReferenceOTU1216	k__Fungi; p__Ascomycota; c__Eurotiomycetes; o__Eurotiales; f__Trichocomaceae; g__Emericella; s__Emericella_nidulans	0	0	0.000344602	0.0107629	0	0.00629658	0.00625629	0.00043634	0.000523823	0	0	0.0146617	0	0.000719399	0.0100732	0	0	0	0	0	0	0.00103047	0.000343877	0.00710742	0.0060072	0.000906306	0	0.00332882	0	0.0121265	0.00187708	0.0024	0	0	0	0	0	0	0	0	0.0310829	0	0	0	0	0
932		New.ReferenceOTU1122	k__Fungi; unclassified; unclassified; unclassified; unclassified; unclassified; unclassified	0	0.000233169	0	0	0	0	0	0	0.000174608	8.75937e-05	0	0	0	0	0.00134309	0.000946262	0.000405318	0.000503335	0.000781213	0.00110498	0	0	0	0	0	0	0	0	0	0	0	0	0.00224979	0.00159579	0.000615112	0	0	0.000231769	0.00154557	0.00107754	0.00127389	0.000444408	0.0321191	0.000617102	0.000812291	0.00149514
933		New.ReferenceOTU209	k__Fungi; p__Ascomycota; c__Eurotiomycetes; o__Eurotiales; f__Trichocomaceae; g__Aspergillus; unclassified	0	0	0	0	0	0	0	0	0	0	0	0	0	0	0	0	0	0	0	0	0	0	0	0	0	0	0	0	0	0	0	0	0	0	0	0	0	0	0	0	0	0	0	0	0	0
934		New.ReferenceOTU265	k__Fungi; unclassified; unclassified; unclassified; unclassified; unclassified; unclassified	0	0.0142233	0	0	0	0	0	0	0	0	0	0	0	0	0	0	0	0	0.171086	0	0	0	0.0192571	0.000148071	0	0	0.00627131	0	0	0	0	0	0	0	0	0	0.000381045	0	0.0564133	0	0	0	0	0	0	0
935		New.CleanUp.ReferenceOTU206453	k__Fungi; unclassified; unclassified; unclassified; unclassified; unclassified; unclassified	0	0	0	0.000141617	0	0	0	0	0	8.75937e-05	0	0	0	0	0	0	0	0	0	0	0	0	0	0	0	0	0	0	0	0	0	0	0	0	0	0	0.190142	0	0	0	0	0	0	0	0	0
936		New.CleanUp.ReferenceOTU818687	k__Fungi; unclassified; unclassified; unclassified; unclassified; unclassified; unclassified	0	0	0	0	0	0	0	0	0	0	0	0	0	0	0	0	0	0	0	0	0	0	0	0	0	0	0	0	0	0	0	0	0	0	0	0	0	0	0	0	0	0	0	0	0	0
937		New.CleanUp.ReferenceOTU943063	k__Fungi; p__Ascomycota; c__Eurotiomycetes; o__Incertae_sedis; f__Monascaceae; g__Xeromyces; s__Xeromyces_bisporus	0	0	0	0	0	0.00198839	0	0	0	0.0430085	0	0	0	0	0	0	0	0	0	0	0	0	0	0	0	0	0	0	0	0	0	0	0	0	0	0	0	0	0	0	0	0	0	0	0	0
938	GQ999259		k__Fungi; p__unidentified; c__unidentified; o__unidentified; f__unidentified; g__unidentified; s__unculturedfungus	0	0	0	0	0	0	0	0	0	0	0	0	0	0	0	0	0	0	0.119526	0	0	0	0	0	0	0	0	0	0	0	0	0	0	0	0	0	0.000381045	0	0	0	0	0	0	0	0	0
939		New.ReferenceOTU1777	k__Fungi; unclassified; unclassified; unclassified; unclassified; unclassified; unclassified	0	0	0	0	0	0	0	0	0	0	0	0	0	0	0	0	0	0	0	0	0	0	0	0	0	0	0	0	0	0	0	0	0	0	0	0	0	0.000231769	0	0	0.000254778	0.000444408	0.000229422	0	0	0.0786819
940		New.CleanUp.ReferenceOTU20560	k__Fungi; p__Ascomycota; c__Eurotiomycetes; o__Eurotiales; f__Trichocomaceae; unclassified; unclassified	0	0	0	0	0	0	0	0	0	0	0	0	0	0	0	0	0	0	0	0	0	0	0	0	0	0	0	0	0	0	0	0	0	0	0	0	0	0	0	0	0	0	0	0	0	0
941		New.CleanUp.ReferenceOTU743871	k__Fungi; p__Ascomycota; c__Sordariomycetes; unclassified; unclassified; unclassified; unclassified	0	0	0	0	0	0	0	0	0	0	0	0	0	0	0	0	0	0	0	0	0	0	0.169875	0	0	0	0	0	0	0	0	0	0	0	0	0	0	0	0	0	0	0	0	0	0	0
942	JN227070		k__Fungi; p__Ascomycota; c__Eurotiomycetes; o__Eurotiales; f__Trichocomaceae; g__Aspergillus; s__Aspergillus_flavus	0	0	0.00103381	0	0.000880516	0	0.000184009	0	0.000174608	8.75937e-05	0	0	0	0	0	0	0	0	0	0	0	0	0	0	0.000207145	0	0	0.000739738	0.000372704	0	0	0	0	0	0	0	0	0	0	0	0.00178344	0	0.00160595	0	0.00178704	0.000934464
943		New.CleanUp.ReferenceOTU173013	k__Fungi; unclassified; unclassified; unclassified; unclassified; unclassified; unclassified	0	0	0	0	0	0	0	0	0	0	0	0	0	0	0	0	0	0	0	0	0	0	0	0	0	0	0	0	0	0	0	0	0	0	0	0	0	0	0	0	0	0	0	0.0760578	0	0
944		New.ReferenceOTU614	k__Fungi; p__Ascomycota; unclassified; unclassified; unclassified; unclassified; unclassified	0	0.0135238	0	0.000141617	0	0.00430819	0	0	0	0.000525562	0.00444995	0	0	0	0	0	0	0	0.000781213	0.00662991	0.00384263	0.016144	0.00137551	0	0	0.000362522	0.00116675	0	0.00335434	0.0299597	0	0	0	0	0	0.00560863	0.00571568	0	0.00231836	0.00228976	0	0	0.000458844	0	0.000487375	0.000373786
945		New.CleanUp.ReferenceOTU175995	k__Fungi; p__Ascomycota; c__Dothideomycetes; o__Pleosporales; f__Pleosporaceae; unclassified; unclassified	0	0	0	0	0	0	0	0	0	0	0	0	0	0	0	0	0	0	0	0	0	0	0	0	0	0	0	0	0	0	0	0	0	0	0	0	0	0	0	0	0	0	0	0	0	0
946		New.CleanUp.ReferenceOTU903512	k__Fungi; unclassified; unclassified; unclassified; unclassified; unclassified; unclassified	0	0	0	0	0	0	0	0	0	0	0	0	0	0	0	0	0	0	0	0.257461	0	0	0.00206326	0	0	0	0	0	0	0	0	0	0	0.00191494	0	0	0	0	0	0	0	0	0	0	0	0
947		New.ReferenceOTU611	k__Fungi; p__Ascomycota; c__Dothideomycetes; o__Pleosporales; f__Pleosporaceae; unclassified; unclassified	0	0	0	0	0	0	0	0	0	0	0	0	0	0	0	0	0	0	0	0	0	0	0	0	0	0	0	0	0	0	0	0	0	0	0	0	0	0	0	0	0	0	0	0	0	0
948	GQ280320		k__Fungi; p__Ascomycota; c__Saccharomycetes; o__Saccharomycetales; f__Incertae_sedis; g__Candida; s__Candida_albicans	0	0	0	0	0	0	0	0	0	0	0	0	0	0	0	0	0	0	0	0	0	0	0	0	0	0	0	0	0	0	0	0	0	0	0	0	0	0	0	0	0	0	0	0	0	0
949		New.ReferenceOTU1708	k__Fungi; unclassified; unclassified; unclassified; unclassified; unclassified; unclassified	0	0	0	0.000141617	0	0.0765532	0	0	0	0.00201466	0	0	0	0.0158268	0.00604392	0	0	0	0	0.00110498	0	0	0.000343877	0	0.000207145	0.0023564	0	0.000184934	0	0	0	0	0	0	0	0	0.000381045	0	0	0.0219548	0	0	0	0	0	0
950		New.ReferenceOTU874	k__Fungi; p__Ascomycota; c__Eurotiomycetes; unclassified; unclassified; unclassified; unclassified	0.000555166	0	0	0	0	0.000662798	0	0	0	0	0	0	0	0	0	0	0	0	0	0	0	0	0	0	0.100051	0	0	0	0	0	0	0	0	0	0	0	0	0	0	0	0	0	0	0	0	0
951		New.ReferenceOTU1126	k__Fungi; p__Ascomycota; c__Saccharomycetes; o__Saccharomycetales; f__Incertae_sedis; g__Candida; s__Candida_sp_S27	0	0	0	0	0	0	0	0	0	0	0	0	0	0	0	0	0	0	0	0	0	0	0	0	0	0	0	0	0	0	0	0	0	0	0	0	0	0	0	0	0	0	0	0	0	0
952	GU721424		k__Fungi; p__unidentified; c__unidentified; o__unidentified; f__unidentified; g__unidentified; s__unculturedfungus	0	0	0	0	0	0	0	0	0	0	0	0	0	0	0	0	0	0	0	0	0	0	0	0	0	0	0	0	0	0	0	0	0	0	0	0	0	0	0	0	0	0	0	0	0	0
953		New.ReferenceOTU1498	k__Fungi; p__Basidiomycota; c__Agaricomycetes; o__Agaricales; f__Marasmiaceae; g__Anthracophyllum; s__Anthracophyllum_lateritium	0	0	0	0	0	0	0	0	0	0	0	0	0	0	0	0	0	0	0	0	0	0	0	0	0	0	0	0	0	0	0	0	0	0	0	0	0	0	0	0	0	0	0	0	0	0
954		New.CleanUp.ReferenceOTU336740	k__Fungi; p__Ascomycota; c__Eurotiomycetes; o__Incertae_sedis; f__Incertae_sedis; g__Sarcinomyces; s__Sarcinomyces_sp_MA_4620	0	0	0	0	0	0	0	0	0	0	0	0	0	0	0	0	0	0	0.376545	0	0	0	0	0	0	0	0	0	0	0	0	0	0	0	0	0.000934772	0	0	0	0	0	0	0	0	0	0
955		New.ReferenceOTU644	k__Fungi; p__Ascomycota; c__Sordariomycetes; o__Hypocreales; f__Nectriaceae; g__Fusarium; s__Fusarium_sp_08023	0	0	0	0	0	0	0	0	0	0	0	0	0.000212484	0	0	0	0.000405318	0	0	0	0	0	0	0	0	0	0	0	0	0.000475551	0	0	0	0	0	0	0	0.0268851	0	0.00107754	0	0.00199984	0	0.000462827	0	0.000186893
956		New.CleanUp.ReferenceOTU703419	k__Fungi; p__Ascomycota; unclassified; unclassified; unclassified; unclassified; unclassified	0	0	0	0	0	0	0	0	0	0	0	0	0	0	0	0	0	0	0	0	0	0	0	0	0	0	0	0	0	0	0	0	0	0	0	0	0	0	0	0	0	0	0	0	0	0
957		New.ReferenceOTU1546	k__Fungi; p__Ascomycota; c__Saccharomycetes; o__Saccharomycetales; f__Pichiaceae; g__Yamadazyma; s__Yamadazyma_triangularis	0	0	0	0	0	0	0	0	0	0	0	0	0	0	0	0	0	0	0	0	0	0	0	0	0	0	0	0	0	0	0	0	0	0	0	0	0	0	0	0	0	0	0	0	0	0
958	EF652037		k__Fungi; p__Ascomycota; c__Eurotiomycetes; o__Eurotiales; f__Trichocomaceae; g__Aspergillus; s__Aspergillus_penicillioides	0.000185055	0	0	0	0	0	0.000920043	0	0	0	0.000211903	0	0	0.00503579	0	0	0	0	0.00156243	0	0.000640439	0	0.000343877	0.000444213	0.00290003	0.000725045	0	0	0	0	0	0.000600001	0	0.000319157	0	0.00280431	0.000381045	0	0	0	0	0	0	0	0	0
959		New.CleanUp.ReferenceOTU950973	k__Fungi; p__Ascomycota; c__Dothideomycetes; o__Pleosporales; f__Pleosporaceae; unclassified; unclassified	0	0	0	0	0	0	0	0	0	0	0	0	0	0	0	0	0	0	0	0	0	0	0	0	0	0	0	0	0	0	0	0	0	0	0	0	0	0	0	0	0	0	0	0	0	0
960		New.CleanUp.ReferenceOTU369496	k__Fungi; p__Ascomycota; c__Saccharomycetes; o__Saccharomycetales; f__Saccharomycetaceae; g__Nakaseomyces; s__Candida_glabrata	0	0	0	0	0	0	0	0	0	0	0	0	0	0	0	0	0	0	0	0	0	0	0	0	0	0	0	0	0	0	0	0	0	0	0	0	0	0	0	0	0	0	0	0	0	0
961	JQ760424		k__Fungi; p__Ascomycota; c__Dothideomycetes; o__unidentified; f__unidentified; g__unidentified; s__Dothideomycetes_sp_genotype_381	0	0.00256486	0	0	0	0	0	0	0	0	0	0.0173275	0	0.00719399	0	0.00473131	0.00121595	0.00251667	0.00703092	0.00552492	0	0	0	0	0	0.00453153	0	0	0	0.0028533	0	0	0.00562449	0	0.00307556	0	0.00342941	0.00115884	0	0	0	0.00444408	0	0	0	0
962	JN235319		k__Fungi; p__Ascomycota; c__Sordariomycetes; o__Hypocreales; f__Nectriaceae; g__Fusarium; s__Fusarium_cf_solani_1_b_DPGS_2011	0	0	0	0	0	0	0	0	0	0	0	0	0	0	0	0	0	0	0	0	0	0	0	0	0	0	0	0	0	0	0	0	0	0	0	0	0	0	0	0	0	0	0	0	0	0
963		New.CleanUp.ReferenceOTU432074	k__Fungi; p__Ascomycota; c__Sordariomycetes; o__Hypocreales; f__Nectriaceae; g__Fusarium; unclassified	0	0	0	0.000991317	0	0	0	0	0	0	0.000635708	0	0	0	0	0	0	0	0	0.00110498	0	0	0	0	0.000207145	0	0	0	0.000186352	0.000237775	0.000234634	0	0	0	0	0.00186954	0	0.0234086	0	0.000269384	0	0.00155543	0	0	0	0
964		New.ReferenceOTU330	k__Fungi; unclassified; unclassified; unclassified; unclassified; unclassified; unclassified	0	0	0	0.0667015	0	0	0	0	0	0	0	0	0	0	0	0	0	0	0	0	0	0	0	0	0	0	0	0	0	0	0	0	0	0	0	0	0	0	0	0	0	0	0	0	0	0.000747571
965		New.CleanUp.ReferenceOTU51944	k__Fungi; p__Ascomycota; c__Dothideomycetes; o__Pleosporales; f__Pleosporaceae; unclassified; unclassified	0	0	0	0	0	0	0	0	0	0	0	0	0	0	0	0	0	0	0	0	0	0	0	0	0	0	0	0	0	0	0	0	0	0	0	0	0	0	0	0	0	0	0	0	0	0
966		New.ReferenceOTU1119	k__Fungi; p__Ascomycota; c__Eurotiomycetes; o__Eurotiales; f__Trichocomaceae; g__Aspergillus; unclassified	0	0	0	0	0	0	0	0	0	0	0	0	0	0	0	0	0	0	0	0	0	0	0	0	0	0	0	0	0	0	0	0	0	0	0	0	0	0	0	0	0	0	0	0	0	0
967		New.CleanUp.ReferenceOTU200157	k__Fungi; unclassified; unclassified; unclassified; unclassified; unclassified; unclassified	0	0	0	0	0	0	0	0	0	0.0412567	0	0	0	0	0	0	0	0	0	0	0	0	0	0	0	0	0	0	0	0	0	0	0	0	0	0	0	0	0	0	0	0	0	0	0	0
968		New.CleanUp.ReferenceOTU840142	k__Fungi; p__Ascomycota; c__Eurotiomycetes; o__Eurotiales; f__Trichocomaceae; unclassified; unclassified	0	0	0	0	0	0	0	0	0	0	0	0	0	0	0	0	0	0	0	0	0	0	0	0	0	0	0	0	0	0	0	0	0	0	0	0	0	0	0	0	0	0	0	0	0	0
969		New.ReferenceOTU1637	k__Fungi; unclassified; unclassified; unclassified; unclassified; unclassified; unclassified	0	0	0	0	0	0	0	0	0	0	0	0.0173275	0	0	0	0	0	0	0	0	0	0	0	0	0	0	0	0	0	0	0	0	0	0	0	0.000934772	0.000381045	0	0	0	0	0	0	0.0641786	0	0
970		New.ReferenceOTU230	k__Fungi; unclassified; unclassified; unclassified; unclassified; unclassified; unclassified	0	0	0	0	0	0	0	0	0	0	0	0	0	0	0	0.00283879	0	0	0.0593722	0	0	0	0	0	0	0	0.018741	0	0	0	0	0	0	0	0	0	0	0	0	0	0	0	0	0	0	0
971		New.CleanUp.ReferenceOTU114093	k__Fungi; p__Ascomycota; unclassified; unclassified; unclassified; unclassified; unclassified	0	0	0	0	0	0	0	0	0	0	0	0	0	0	0	0	0	0	0	0	0	0	0	0	0	0	0	0	0	0	0	0	0	0	0	0	0	0	0	0	0	0	0	0	0	0
972	AF435827		k__Fungi; p__Ascomycota; c__Pezizomycetes; o__Pezizales; f__Tuberaceae; g__Choiromyces; s__Choiromyces_venosus	0.000555166	0.000233169	0	0	0	0	0.00257612	0.00305438	0.000873039	0.000875937	0.00572137	0.00899697	0.00254981	0.00287759	0	0.000946262	0	0	0.010937	0.00331495	0	0.000343489	0.00722141	0.00192492	0.000207145	0.000362522	7.29222e-05	0.00129454	0.0109948	0.0280575	0.000703903	0.0014	0	0.000638315	0	0.00467386	0.000381045	0.000231769	0.00386393	0.000134692	0.000509555	0.00266645	0.00275306	0.000308551	0.000324916	0.00224271
973		New.ReferenceOTU1635	k__Fungi; p__Ascomycota; c__Saccharomycetes; o__Saccharomycetales; f__Saccharomycetaceae; unclassified; unclassified	0	0	0	0	0	0	0	0	0	0	0	0	0	0	0	0	0	0	0	0	0	0	0	0	0	0	0	0	0	0	0	0	0	0	0	0	0	0	0	0	0	0	0	0	0	0
974		New.CleanUp.ReferenceOTU481925	k__Fungi; unclassified; unclassified; unclassified; unclassified; unclassified; unclassified	0	0	0	0	0	0	0	0	0	0.000875937	0	0	0	0	0	0	0	0	0	0	0	0	0	0	0	0.0819301	0	0	0	0	0	0	0	0	0	0	0	0	0	0	0	0	0	0	0	0
975		New.CleanUp.ReferenceOTU1075700	k__Fungi; unclassified; unclassified; unclassified; unclassified; unclassified; unclassified	0	0	0	0	0	0	0	0	0	0	0	0	0	0	0	0	0	0	0	0	0	0	0	0	0	0	0	0	0	0	0	0	0	0	0	0	0	0	0	0	0	0	0	0	0	0
976		New.ReferenceOTU968	k__Fungi; unclassified; unclassified; unclassified; unclassified; unclassified; unclassified	0	0	0	0	0	0	0	0	0	0	0	0	0	0	0	0	0	0	0	0.509398	0	0	0	0	0	0	0	0	0	0	0	0	0	0	0	0	0	0	0	0	0	0	0	0	0	0
977		New.ReferenceOTU1182	k__Fungi; unclassified; unclassified; unclassified; unclassified; unclassified; unclassified	0	0	0	0	0	0	0	0	0	0	0	0	0	0	0	0	0	0	0	0	0	0	0	0	0	0	0	0	0	0	0	0	0	0	0	0	0.000381045	0	0	0.000134692	0	0.0144433	0.000229422	0	0.000162458	0
978		New.CleanUp.ReferenceOTU42420	k__Fungi; unclassified; unclassified; unclassified; unclassified; unclassified; unclassified	0	0	0	0	0	0	0	0	0	0	0	0	0	0	0	0	0	0	0	0	0	0	0	0.0655955	0	0	0	0	0	0	0	0	0	0	0	0	0.00571568	0	0	0	0	0	0.000688266	0	0	0
979		New.CleanUp.ReferenceOTU356896	k__Fungi; p__Ascomycota; unclassified; unclassified; unclassified; unclassified; unclassified	0	0	0	0	0	0	0	0	0	0	0	0	0	0	0	0	0	0	0	0	0	0	0	0	0	0	0	0	0	0	0	0	0	0	0	0	0	0	0	0	0	0	0	0	0	0
980	FJ449944		k__Fungi; p__unidentified; c__unidentified; o__unidentified; f__unidentified; g__unidentified; s__fungal_endophyte	0	0	0	0	0	0	0	0	0	0	0	0	0	0	0	0	0	0	0	0	0	0	0	0	0	0	0	0	0	0	0	0	0	0	0	0	0	0	0	0	0	0	0	0	0	0
981		New.CleanUp.ReferenceOTU311813	k__Fungi; unclassified; unclassified; unclassified; unclassified; unclassified; unclassified	0	0	0	0	0	0	0	0	0	0	0	0	0	0	0	0	0	0.000503335	0.000781213	0.00110498	0	0	0	0	0	0	7.29222e-05	0	0	0	0	0	0	0	0	0	0	0	0	0.000404076	0	0	0	0	0.000162458	0.0812984
982		New.ReferenceOTU393	k__Fungi; p__Ascomycota; c__Sordariomycetes; o__Hypocreales; f__Nectriaceae; g__Fusarium; unclassified	0	0	0	0	0	0	0	0	0	0	0	0	0	0	0	0	0	0	0	0	0	0	0	0	0	0	0	0	0	0	0	0	0	0	0	0	0	0	0	0	0	0	0	0	0	0
983		New.ReferenceOTU419	k__Fungi; p__Ascomycota; c__Dothideomycetes; o__Capnodiales; f__Mycosphaerellaceae; g__Cladosporium; unclassified	0.000555166	0.00209852	0	0	0	0	0	0.00349072	0.00506363	0.00683231	0.00254283	0.0103299	0.0012749	0	0	0	0	0.000503335	0.0203115	0.00773489	0	0	0.00275101	0.000592285	0.00041429	0.000181261	0	0.000184934	0.00819949	0.00523106	0.000234634	0.0002	0.0011249	0.000638315	0	0.00747817	0.00381045	0.000231769	0.00618228	0	0	0.00644391	0.00344133	0.000154276	0.000812291	0.00224271
984		New.ReferenceOTU1577	k__Fungi; unclassified; unclassified; unclassified; unclassified; unclassified; unclassified	0	0	0	0	0	0	0	0	0	0	0	0.00299899	0	0	0	0	0	0	0.00156243	0	0	0	0.022352	0	0	0	0	0.00314389	0.00316798	0	0	0	0.00449959	0.000319157	0	0.00747817	0	0	0.00154557	0	0	0.00377747	0	0	0	0
985		New.ReferenceOTU1395	k__Fungi; unclassified; unclassified; unclassified; unclassified; unclassified; unclassified	0	0	0	0	0	0.000662798	0	0	0	0	0	0	0	0	0	0	0	0	0	0.00110498	0	0	0	0.0667801	0	0	0	0	0	0	0	0.0002	0	0	0	0	0	0	0	0	0	0	0	0.000154276	0	0
986		New.ReferenceOTU229	k__Fungi; p__Basidiomycota; c__Incertae_sedis; o__Malasseziales; unclassified; unclassified; unclassified	0.00148044	0.000233169	0.0203315	0.00042485	0.00469608	0	0	0.00043634	0.000349216	0.00236503	0	0	0.000637452	0	0	0.000473131	0	0	0	0	0.000640439	0.000343489	0	0.00192492	0	0.0168573	0.00860482	0.00295895	0	0	0.00351952	0	0	0	0	0	0.000381045	0	0	0	0	0	0	0	0	0
987		New.CleanUp.ReferenceOTU774564	k__Fungi; unclassified; unclassified; unclassified; unclassified; unclassified; unclassified	0	0	0	0.000141617	0	0	0	0	0	0	0	0	0	0	0	0	0	0	0	0	0	0	0	0	0	0	0	0	0	0	0	0	0	0	0	0	0	0	0	0.00902436	0	0	0	0	0	0
988		New.ReferenceOTU542	k__Fungi; unclassified; unclassified; unclassified; unclassified; unclassified; unclassified	0	0	0	0	0	0	0	0	0	0	0	0	0	0	0	0	0	0	0.000781213	0	0	0	0	0	0	0.0819301	0	0	0.000186352	0	0	0	0	0	0	0	0	0	0	0	0	0	0	0	0	0
989		New.CleanUp.ReferenceOTU240099	k__Fungi; unclassified; unclassified; unclassified; unclassified; unclassified; unclassified	0	0	0	0	0	0	0	0	0	0	0	0	0	0	0	0	0	0	0	0.498348	0	0	0	0	0	0	0	0	0	0	0	0	0	0	0	0	0	0	0	0	0	0	0	0	0	0
990		New.CleanUp.ReferenceOTU476309	k__Fungi; p__Basidiomycota; c__Agaricomycetes; unclassified; unclassified; unclassified; unclassified	0	0	0	0	0	0	0	0	0	0	0	0	0	0	0	0	0	0	0	0	0	0	0	0	0	0	0	0	0	0	0	0	0	0	0	0	0	0	0	0	0	0	0	0	0	0
991	HM346541		k__Fungi; p__Ascomycota; c__Sordariomycetes; o__Hypocreales; f__Nectriaceae; g__Fusarium; s__Fusarium_redolens	0	0	0	0	0	0	0	0	0	0	0	0	0	0	0	0	0	0	0	0	0	0	0	0	0	0	0	0	0	0	0	0	0	0	0	0	0	0	0	0	0	0	0	0	0	0
992		New.ReferenceOTU1233	k__Fungi; p__Ascomycota; c__Eurotiomycetes; o__Incertae_sedis; f__Monascaceae; g__Xeromyces; s__Xeromyces_bisporus	0.000185055	0	0	0	0	0.0699252	0.000184009	0	0.000174608	0.005606	0	0	0	0.0014388	0.00134309	0	0	0	0.000781213	0	0	0	0	0.000296142	0.000207145	0.000362522	7.29222e-05	0.000184934	0	0	0	0	0	0	0	0	0.000762091	0	0.000772786	0.000134692	0	0.000666612	0	0	0	0.000186893
993		New.CleanUp.ReferenceOTU541069	k__Fungi; unclassified; unclassified; unclassified; unclassified; unclassified; unclassified	0	0	0	0	0	0	0	0	0	0	0	0	0	0	0	0	0	0	0	0	0	0	0	0	0	0	0	0	0	0	0	0	0	0	0	0	0	0	0	0	0.113631	0	0	0	0	0
994	JF907594		k__Fungi; p__Ascomycota; c__Saccharomycetes; o__Saccharomycetales; f__Dipodascaceae; g__Galactomyces; s__Galactomyces_geotrichum	0	0	0	0	0	0	0	0	0	0	0	0.141286	0	0	0	0	0	0	0	0	0	0	0	0	0	0	0	0	0	0	0	0	0	0	0	0	0	0	0	0	0	0	0	0.00323979	0	0
995		New.ReferenceOTU568	k__Fungi; p__Ascomycota; c__Eurotiomycetes; o__Eurotiales; f__Trichocomaceae; g__Aspergillus; unclassified	0	0	0	0	0	0	0	0	0	0	0	0	0	0	0	0	0	0	0	0	0	0	0	0	0	0	0	0	0	0	0	0	0	0	0	0	0	0	0	0	0	0	0	0	0	0
996		New.CleanUp.ReferenceOTU463706	k__Fungi; p__Ascomycota; c__Eurotiomycetes; o__Eurotiales; f__Trichocomaceae; g__Aspergillus; unclassified	0	0	0	0	0	0	0	0	0	0	0	0	0	0	0	0	0	0	0	0	0	0	0	0	0	0	0	0	0	0	0	0	0	0	0	0	0	0	0	0	0	0	0	0	0	0
997		New.CleanUp.ReferenceOTU757451	k__Fungi; p__Ascomycota; c__Eurotiomycetes; o__Eurotiales; f__Trichocomaceae; g__Aspergillus; unclassified	0	0	0	0	0	0	0	0	0	0	0	0	0	0	0	0	0	0	0	0	0	0	0	0	0	0	0	0	0	0	0	0	0	0	0	0	0	0	0	0	0	0	0	0	0	0
998		New.ReferenceOTU853	k__Fungi; p__Basidiomycota; c__Incertae_sedis; o__Malasseziales; unclassified; unclassified; unclassified	0	0	0	0	0	0	0	0	0	0	0	0.00133288	0	0	0	0	0	0	0	0	0.000320219	0	0.146835	0	0	0	0	0.000369869	0	0	0	0	0	0	0	0	0.000762091	0	0	0	0	0.000444408	0	0	0	0
999		New.ReferenceOTU724	k__Fungi; unclassified; unclassified; unclassified; unclassified; unclassified; unclassified	0	0	0	0	0	0	0	0	0	0	0	0	0	0	0	0	0	0	0.00156243	0.00110498	0	0	0	0	0	0	0	0	0.000186352	0	0	0	0	0	0	0.235562	0.0266732	0	0	0	0	0.000222204	0.0073415	0	0	0
1000		New.ReferenceOTU121	k__Fungi; p__Ascomycota; c__Sordariomycetes; o__Hypocreales; f__Bionectriaceae; unclassified; unclassified	0	0	0	0.00552305	0	0	0	0	0.000174608	0	0	0	0	0	0	0	0	0	0	0.00220997	0	0	0	0	0	0	7.29222e-05	0	0	0.000237775	0	0.0002	0	0	0	0.00186954	0	0.0111249	0.00154557	0.0146814	0	0.00111102	0	0.00262268	0	0
1001		New.CleanUp.ReferenceOTU38519	k__Fungi; unclassified; unclassified; unclassified; unclassified; unclassified; unclassified	0	0	0	0	0	0	0	0	0	0	0	0	0	0	0	0	0	0	0	0	0	0	0.00240714	0	0	0	0	0	0	0	0	0	0	0	0	0	0	0	0	0.00242445	0	0	0.069056	0	0	0.0207451
1002		New.ReferenceOTU258	k__Fungi; unclassified; unclassified; unclassified; unclassified; unclassified; unclassified	0	0	0	0	0	0	0	0	0	0	0	0	0	0	0	0	0	0	0	0	0	0	0	0.0652994	0	0	0	0	0	0	0	0	0	0	0	0	0	0	0	0	0	0	0	0	0	0
1003		New.CleanUp.ReferenceOTU610187	k__Fungi; unclassified; unclassified; unclassified; unclassified; unclassified; unclassified	0	0	0	0	0	0	0.0811478	0	0	0	0	0	0	0	0	0	0	0	0	0	0	0	0	0	0	0	0	0	0	0	0	0	0	0	0	0	0	0	0	0	0	0	0	0	0	0
1004	DQ683006		k__Fungi; p__Ascomycota; c__Saccharomycetes; o__Saccharomycetales; f__Pichiaceae; g__Pichia; s__Pichia_burtonii	0	0	0	0	0	0	0	0	0	0	0	0	0	0	0	0	0	0	0	0	0	0	0	0	0	0	0	0	0	0	0	0	0	0	0	0	0.0205764	0	0	0	0	0	0	0	0	0
1005		New.ReferenceOTU1502	k__Fungi; unclassified; unclassified; unclassified; unclassified; unclassified; unclassified	0	0	0	0	0	0	0	0	0	0	0	0.145951	0	0	0	0	0	0	0	0	0	0	0	0	0	0	0	0	0	0	0	0	0	0	0	0	0	0	0	0	0	0	0	0	0	0
1006		New.CleanUp.ReferenceOTU688314	k__Fungi; p__Ascomycota; c__Saccharomycetes; o__Saccharomycetales; unclassified; unclassified; unclassified	0	0	0	0	0	0	0	0	0	0	0	0	0	0	0	0	0	0	0	0	0	0	0	0	0	0	0	0	0	0	0	0	0	0	0	0	0	0	0	0	0	0	0	0	0	0
1007		New.CleanUp.ReferenceOTU452363	k__Fungi; p__Ascomycota; c__Eurotiomycetes; o__Eurotiales; f__Trichocomaceae; g__Aspergillus; unclassified	0	0	0	0	0	0	0	0	0	0	0	0	0	0	0	0	0	0	0	0	0	0	0	0	0	0	0	0	0	0	0	0	0	0	0	0	0	0	0	0	0	0	0	0	0	0
1008		New.ReferenceOTU135	k__Fungi; unclassified; unclassified; unclassified; unclassified; unclassified; unclassified	0	0	0	0	0	0	0	0	0	0	0	0	0	0.00719399	0.00402928	0.000473131	0.00648508	0.00100667	0	0.0541442	0	0	0	0	0	0	0	0	0	0	0	0	0.00449959	0.00702146	0.00184534	0.000934772	0	0.000927074	0.00309114	0.00107754	0.000509555	0.00777714	0.00298249	0.00293123	0.00324916	0.00990532
1009		New.ReferenceOTU26	k__Fungi; p__Ascomycota; unclassified; unclassified; unclassified; unclassified; unclassified	0	0	0	0	0	0	0	0	0	0	0	0	0	0	0	0	0	0	0	0	0	0	0	0	0	0	0	0	0	0	0	0	0	0	0	0	0	0	0	0	0	0	0	0	0	0
1010	EU301660		k__Fungi; p__Ascomycota; c__Eurotiomycetes; o__Eurotiales; f__Trichocomaceae; g__Aspergillus; s__Aspergillus_niger	0	0	0	0	0	0	0	0	0	0	0	0.000333221	0	0	0	0	0	0	0.00156243	0	0	0	0.000687753	0	0	0	0	0.00277402	0.00354069	0.000951101	0	0	0.00337469	0	0	0.0373909	0.000381045	0	0	0	0	0.00222204	0	0	0	0
1011		New.ReferenceOTU807	k__Fungi; p__Ascomycota; c__Sordariomycetes; o__Calosphaeriales; f__Pleurostomataceae; g__Pleurostomophora; s__Pleurostomophora_richardsiae	0	0	0	0	0	0	0.000184009	0	0	0	0	0	0	0	0	0	0	0	0	0.00110498	0	0	0	0	0	0	0	0	0	0	0	0	0	0	0	0.0570211	0	0.00648952	0	0.00821621	0	0	0	0.0069424	0	0
1012	AB249003		k__Fungi; p__Ascomycota; c__Eurotiomycetes; o__Eurotiales; f__Trichocomaceae; g__Emericella; s__Emericella_appendiculata	0	0	0	0	0	0	0	0	0	0	0	0	0	0	0	0	0	0	0	0	0	0	0	0.0618937	0	0	0	0	0	0	0	0	0.00899918	0	0	0	0	0	0	0	0	0	0	0	0	0
1013		New.ReferenceOTU353	k__Fungi; p__Ascomycota; c__Sordariomycetes; o__Hypocreales; f__Nectriaceae; g__Fusarium; unclassified	0	0	0	0	0	0	0.0461861	0	0	0	0	0	0	0	0	0	0	0	0.00468728	0	0	0	0	0	0	0	0	0	0	0	0	0	0	0	0	0	0	0	0	0	0	0.000666612	0	0	0	0
1014		New.CleanUp.ReferenceOTU15656	k__Fungi; p__Ascomycota; c__Eurotiomycetes; o__Eurotiales; f__Trichocomaceae; g__Aspergillus; unclassified	0	0	0	0	0	0	0	0	0	0	0	0	0	0	0	0	0	0	0	0	0	0	0	0	0	0	0	0	0	0	0	0	0	0	0	0	0	0	0	0	0	0	0	0	0	0
1015		New.CleanUp.ReferenceOTU82412	k__Fungi; p__Ascomycota; c__Eurotiomycetes; o__Eurotiales; f__Trichocomaceae; g__Aspergillus; unclassified	0	0	0	0	0	0	0	0	0	0	0	0	0	0	0	0	0	0	0	0	0	0	0	0	0	0	0	0	0	0	0	0	0	0	0	0	0	0	0	0	0	0	0	0	0	0
1016	JQ082501		k__Fungi; p__Ascomycota; c__Eurotiomycetes; o__Eurotiales; f__Trichocomaceae; g__Neosartorya; s__Neosartorya_glabra	0.00647694	0	0.000689204	0	0	0.0106048	0.0145367	0.00043634	0	0.00070075	0	0	0	0	0.000671547	0	0	0	0	0	0.000640439	0.000343489	0	0	0.0159502	0.00253766	0.00853189	0.000184934	0	0	0	0	0	0	0	0	0.0205764	0	0	0	0	0	0	0	0	0
1017		New.CleanUp.ReferenceOTU736907	k__Fungi; unclassified; unclassified; unclassified; unclassified; unclassified; unclassified	0	0	0	0	0	0	0	0	0	0	0	0	0	0	0	0	0	0	0	0.00441994	0	0	0	0	0	0.0766735	0	0	0	0	0	0	0	0	0	0	0	0	0	0	0	0	0	0	0	0
1018		New.ReferenceOTU1170	k__Fungi; p__Ascomycota; c__Dothideomycetes; o__Pleosporales; f__Pleosporaceae; unclassified; unclassified	0	0	0	0	0	0	0.000184009	0	0	0.0372273	0	0	0	0	0	0	0	0	0	0	0	0	0	0	0	0	0	0	0	0	0	0	0	0	0	0	0	0	0	0	0	0	0	0	0	0
1019		New.CleanUp.ReferenceOTU681189	k__Fungi; p__Ascomycota; c__Dothideomycetes; o__Dothideales; f__Dothioraceae; g__Aureobasidium; unclassified	0	0	0	0	0	0	0	0.00349072	0	0	0	0	0	0	0	0	0	0	0	0	0	0	0	0	0	0	0	0.0771177	0	0	0	0	0	0	0	0	0	0	0	0	0	0.000222204	0	0	0	0
1020		New.ReferenceOTU1430	k__Fungi; p__Basidiomycota; c__Incertae_sedis; o__Malasseziales; unclassified; unclassified; unclassified	0	0.000233169	0	0.000283234	0	0	0	0	0	0	0	0	0.000212484	0	0	0.00141939	0	0	0	0	0	0	0	0.000296142	0	0.000181261	0.000145844	0	0	0	0	0	0	0	0.000615112	0.000934772	0.155848	0	0	0	0	0	0	0	0	0
1021		New.CleanUp.ReferenceOTU870765	k__Fungi; unclassified; unclassified; unclassified; unclassified; unclassified; unclassified	0	0	0	0	0	0	0	0	0.000174608	0.0360886	0	0	0	0	0	0	0	0	0.000781213	0	0	0	0	0	0	0	0	0.000184934	0	0	0	0	0	0	0	0	0	0	0	0	0	0	0	0	0	0.000186893
1022		New.ReferenceOTU1725	k__Fungi; unclassified; unclassified; unclassified; unclassified; unclassified; unclassified	0	0	0	0	0	0	0	0	0	0	0	0	0	0	0	0	0	0	0	0	0	0	0	0	0	0	0	0	0	0	0	0	0	0	0	0	0.000762091	0	0	0	0	0	0	0	0	0.0710193
1023		New.CleanUp.ReferenceOTU703892	k__Fungi; unclassified; unclassified; unclassified; unclassified; unclassified; unclassified	0	0	0	0	0	0	0	0	0	0	0	0	0	0	0	0	0	0	0	0	0	0	0	0	0	0	0	0	0	0	0	0	0	0	0	0	0	0	0	0	0	0	0	0	0	0
1024		New.CleanUp.ReferenceOTU850298	k__Fungi; p__Ascomycota; c__Eurotiomycetes; o__Eurotiales; f__Trichocomaceae; unclassified; unclassified	0	0	0	0	0	0	0	0	0	0	0	0	0	0	0	0	0	0	0	0	0	0	0	0	0	0	0	0	0	0	0	0	0	0	0	0	0	0	0	0	0	0	0	0	0	0
1025	HQ891824		k__Fungi; p__Ascomycota; c__Eurotiomycetes; o__Eurotiales; f__Trichocomaceae; g__Aspergillus; s__Aspergillus_penicillioides	0.000185055	0	0	0	0	0	0.00110405	0.00087268	0	0	0.00127142	0	0.00212484	0.000719399	0.000671547	0.000473131	0.000405318	0	0.000781213	0	0.00128088	0.000343489	0	0.00148071	0.000207145	0.00108757	0	0	0	0	0	0.0016	0.0011249	0.000319157	0	0.000934772	0.00190523	0	0	0	0	0.00133322	0	0	0	0
1026		New.ReferenceOTU255	k__Fungi; p__Ascomycota; c__unidentified; o__unidentified; f__unidentified; g__unidentified; s__Ascomycota_sp_IFM_58548	0	0	0	0	0	0	0	0	0	0	0	0	0	0	0	0	0	0	0	0	0	0	0	0	0	0	0	0	0	0	0	0	0	0	0	0.390735	0.000381045	0	0	0	0	0	0	0	0	0
1027		New.CleanUp.ReferenceOTU518610	k__Fungi; p__Ascomycota; c__Dothideomycetes; o__Pleosporales; f__Pleosporaceae; unclassified; unclassified	0	0	0	0	0	0	0	0	0	0	0	0	0	0	0	0	0	0	0	0	0	0	0	0	0	0	0	0	0	0	0	0	0	0	0	0	0	0	0	0	0	0	0	0	0	0
1028	EF422852		k__Fungi; p__Ascomycota; c__Eurotiomycetes; o__Eurotiales; f__Trichocomaceae; g__Penicillium; s__Penicillium_georgiense	0	0	0	0	0	0	0	0	0	0	0	0	0	0	0	0	0	0	0	0	0	0	0	0	0	0	0	0	0	0	0	0	0	0	0	0	0	0	0	0	0	0	0	0	0	0
1029		New.ReferenceOTU1656	k__Fungi; p__Ascomycota; c__Saccharomycetes; o__Saccharomycetales; f__Incertae_sedis; g__Candida; unclassified	0	0	0	0	0	0	0	0	0	0	0	0	0.000212484	0	0	0	0	0	0	0	0	0	0	0	0.0209216	0	0	0	0	0.00213998	0.0075083	0	0	0	0	0	0	0	0	0	0	0	0	0	0	0
1030		New.ReferenceOTU607	k__Fungi; unclassified; unclassified; unclassified; unclassified; unclassified; unclassified	0	0	0	0	0	0	0	0	0	0	0	0	0	0	0	0	0	0	0	0	0	0	0	0	0	0	0	0	0	0	0	0	0	0	0	0	0	0	0	0	0	0.0871039	0	0	0	0
1031		New.ReferenceOTU814	k__Fungi; p__Ascomycota; c__Sordariomycetes; o__Hypocreales; unclassified; unclassified; unclassified	0	0	0	0	0	0	0	0	0	0	0	0	0	0	0	0	0	0	0	0	0	0	0	0	0	0	0	0	0	0	0	0	0	0	0	0	0	0	0	0	0	0	0	0	0	0
1032	HQ696052		k__Fungi; p__Ascomycota; c__Dothideomycetes; o__Pleosporales; f__Pleosporaceae; g__Alternaria; s__Alternaria_sp_zzz1740	0	0	0	0	0	0	0	0	0	0	0	0	0	0	0	0	0	0	0.314829	0	0	0	0	0	0	0	0	0	0	0	0	0	0	0	0	0	0.000381045	0	0	0	0	0	0	0	0	0
1033		New.CleanUp.ReferenceOTU655707	k__Fungi; p__Ascomycota; c__Eurotiomycetes; o__Eurotiales; f__Trichocomaceae; g__Aspergillus; s__Aspergillus_oryzaeAspergillus_oryzae	0	0	0	0	0	0	0	0	0	0	0	0	0	0	0	0	0	0	0	0	0	0	0	0	0	0	0	0	0	0	0	0	0	0	0	0	0	0	0	0	0	0	0	0	0	0
1034		New.CleanUp.ReferenceOTU16926	k__Fungi; p__Ascomycota; c__Eurotiomycetes; o__Eurotiales; f__Trichocomaceae; g__Aspergillus; unclassified	0	0	0	0	0	0	0	0	0	0	0	0	0	0	0	0	0	0	0	0	0	0	0	0	0	0	0	0	0	0	0	0	0	0	0	0	0	0	0	0	0	0	0	0	0	0
1035		New.ReferenceOTU456	k__Fungi; unclassified; unclassified; unclassified; unclassified; unclassified; unclassified	0	0	0	0	0	0	0	0	0	0	0	0	0	0	0	0.000473131	0	0	0	0.0386745	0	0	0	0	0	0	0	0	0	0	0	0	0	0	0	0.350539	0	0	0	0	0	0	0	0	0	0
1036		New.ReferenceOTU862	k__Fungi; unclassified; unclassified; unclassified; unclassified; unclassified; unclassified	0	0	0	0	0	0	0	0	0	0	0	0	0	0	0	0	0	0	0	0	0	0	0	0.0610053	0	0	0	0	0	0	0	0	0	0	0	0	0	0	0	0	0	0	0	0	0	0
1037		New.CleanUp.ReferenceOTU691758	k__Fungi; unclassified; unclassified; unclassified; unclassified; unclassified; unclassified	0	0	0	0	0	0	0	0	0	0	0	0	0	0	0	0	0	0	0	0	0	0	0	0.0608572	0	0	0	0	0	0	0	0	0	0	0	0	0	0	0	0	0	0	0	0	0	0
1038		New.CleanUp.ReferenceOTU916211	k__Fungi; unclassified; unclassified; unclassified; unclassified; unclassified; unclassified	0	0	0	0	0	0	0	0	0	0	0	0	0	0	0	0	0	0	0	0	0	0	0	0	0	0	0	0	0	0	0	0	0	0	0	0	0	0	0	0	0	0.000666612	0	0.000154276	0	0
1039		New.CleanUp.ReferenceOTU665786	k__Fungi; p__Basidiomycota; c__Incertae_sedis; o__Malasseziales; unclassified; unclassified; unclassified	0	0	0	0	0	0	0.000184009	0	0	0	0.000211903	0	0	0	0	0	0	0	0.00156243	0	0	0	0.000343877	0	0	0	0	0	0.000186352	0	0	0	0.00224979	0	0	0	0	0	0	0	0	0.0822155	0	0	0	0
1040		New.ReferenceOTU803	k__Fungi; unclassified; unclassified; unclassified; unclassified; unclassified; unclassified	0	0	0	0.00637276	0	0	0	0	0	0	0	0	0	0	0.000671547	0	0	0	0	0	0	0	0.0336999	0	0	0	0	0	0	0	0	0	0	0	0	0	0	0.00208592	0	0.000134692	0	0.0268867	0	0	0.00422391	0.00971843
1041		New.CleanUp.ReferenceOTU65970	k__Fungi; unclassified; unclassified; unclassified; unclassified; unclassified; unclassified	0	0	0	0	0	0	0	0	0	0	0	0	0.000212484	0.0021582	0.000671547	0	0	0	0.000781213	0.00662991	0	0	0	0	0	0	0	0	0	0	0	0	0.0011249	0.000957472	0	0.000934772	0.000762091	0.000231769	0.00154557	0.00188569	0.00152867	0.00111102	0.0020648	0.000308551	0.00129967	0.0078495
1042		New.CleanUp.ReferenceOTU558191	k__Fungi; p__Ascomycota; c__Eurotiomycetes; o__Eurotiales; f__Trichocomaceae; g__Aspergillus; unclassified	0.0123987	0	0.00344602	0	0.000880516	0.00231979	0.00184009	0.0021817	0	0.00823381	0	0	0	0	0	0	0	0	0	0	0	0.000343489	0	0	0.0107715	0.0023564	0.00933404	0	0	0	0	0	0	0	0	0	0	0	0	0	0	0	0	0	0	0
1043	JF923841		k__Fungi; p__Ascomycota; c__Dothideomycetes; o__Botryosphaeriales; f__Botryosphaeriaceae; g__Lasiodiplodia; s__Lasiodiplodia_crassispora	0	0	0	0	0	0	0	0	0	0	0	0	0	0	0	0	0	0	0	0	0	0	0	0	0	0	0	0	0	0	0	0	0	0	0	0	0	0	0	0	0	0	0	0	0	0
1044		New.ReferenceOTU1453	k__Fungi; unclassified; unclassified; unclassified; unclassified; unclassified; unclassified	0	0.000233169	0	0	0	0	0	0	0	0	0	0	0	0.0014388	0	0	0	0.000503335	0	0.0143648	0	0	0	0	0	0	0	0	0	0	0	0	0.0011249	0.000957472	0	0.00186954	0.000381045	0.000463537	0.00386393	0.000942843	0.00305733	0.00155543	0.00252364	0.000617102	0.000324916	0.00654125
1045	FJ612791		k__Fungi; p__unidentified; c__unidentified; o__unidentified; f__unidentified; g__unidentified; s__fungal_sp_ARIZ_L365	0	0	0	0	0	0	0	0	0	0	0	0	0	0	0.102075	0	0	0.0719768	0	0	0	0	0	0	0	0	0	0	0	0	0	0	0	0	0	0	0	0	0	0	0	0	0	0	0	0
1046		New.ReferenceOTU719	k__Fungi; p__Ascomycota; c__Sordariomycetes; o__Hypocreales; f__Nectriaceae; g__Fusarium; unclassified	0	0	0	0	0	0	0	0	0	0	0	0	0	0	0	0	0	0	0	0	0	0	0	0	0	0	0	0	0	0	0	0	0	0	0	0	0	0	0	0	0	0	0	0	0	0
1047		New.CleanUp.ReferenceOTU766280	k__Fungi; p__Ascomycota; c__Eurotiomycetes; o__Eurotiales; f__Trichocomaceae; g__Aspergillus; unclassified	0	0	0	0	0	0	0	0	0	0	0	0	0	0	0	0	0	0	0	0	0	0	0	0	0	0	0	0	0	0	0	0	0	0	0	0	0	0	0	0	0	0	0	0	0	0
1048		New.ReferenceOTU386	k__Fungi; unclassified; unclassified; unclassified; unclassified; unclassified; unclassified	0.000185055	0.000466337	0	0.000283234	0.000293505	0	0	0.00043634	0	0	0	0	0.000424968	0.0014388	0.00134309	0	0.000810636	0.000503335	0.00312485	0.0121548	0	0.000343489	0	0.000296142	0.000621435	0.000181261	0.000218767	0	0.000372704	0.000237775	0	0.0002	0.00224979	0.00127663	0.00123022	0.00373909	0.00266732	0.000463537	0.00154557	0.00121223	0.00178344	0.00155543	0.00229422	0.000925653	0.000162458	0.00560678
1049		New.CleanUp.ReferenceOTU828684	k__Fungi; p__Ascomycota; c__Eurotiomycetes; o__Eurotiales; f__Trichocomaceae; g__Aspergillus; s__Aspergillus_oryzaeAspergillus_oryzae	0	0	0	0	0	0	0	0	0	0	0	0	0	0	0	0	0	0	0	0	0	0	0	0	0	0	0	0	0	0	0	0	0	0	0	0	0	0	0	0	0	0	0	0	0	0
1050		New.CleanUp.ReferenceOTU682239	k__Fungi; p__Ascomycota; c__Eurotiomycetes; o__Eurotiales; f__Trichocomaceae; g__Aspergillus; unclassified	0.0118435	0	0.000689204	0	0	0.0225351	0.00588827	0	0.000174608	0.00113872	0	0	0	0.000719399	0	0	0	0	0	0	0.00224154	0	0	0	0.00662863	0.00108757	0.0107925	0	0	0	0	0	0	0	0	0	0	0	0	0	0.000509555	0.000666612	0	0	0	0
1051		New.CleanUp.ReferenceOTU1052747	k__Fungi; unclassified; unclassified; unclassified; unclassified; unclassified; unclassified	0	0	0	0	0	0	0.000736034	0	0	0	0	0	0	0	0	0	0	0	0	0	0	0	0.111072	0	0	0	0	0	0	0	0	0	0	0	0	0	0.00571568	0	0	0	0	0	0	0	0	0
1052	FM177679		k__Fungi; p__unidentified; c__unidentified; o__unidentified; f__unidentified; g__unidentified; s__unculturedcompost_fungus	0	0	0	0	0	0	0	0	0	0	0	0	0	0	0	0	0	0	0.000781213	0	0	0	0	0	0	0	0	0	0	0	0	0	0	0	0	0	0	0	0	0	0	0	0	0	0.0646584	0
1053	JQ364977		k__Fungi; p__Ascomycota; c__Sordariomycetes; o__Hypocreales; f__Nectriaceae; g__Fusarium; s__Fusarium_sp_KC_2010ba	0	0	0	0.000283234	0	0	0	0	0	0	0.000423805	0.000333221	0.000212484	0	0	0	0	0	0	0	0	0	0.000343877	0	0	0	0	0	0.000186352	0.000475551	0	0.000400001	0	0	0	0	0	0.00509891	0	0	0	0.000222204	0	0	0	0
1054		New.CleanUp.ReferenceOTU684150	k__Fungi; unclassified; unclassified; unclassified; unclassified; unclassified; unclassified	0	0	0	0	0	0	0	0	0	0	0	0	0.0843561	0	0	0	0	0	0	0	0	0	0	0	0	0	0	0	0	0	0	0	0	0	0	0	0	0	0	0	0	0	0	0	0	0
1055		New.CleanUp.ReferenceOTU167937	k__Fungi; unclassified; unclassified; unclassified; unclassified; unclassified; unclassified	0	0	0	0.0211009	0	0	0	0	0	0	0	0	0	0	0	0	0	0	0	0.272931	0	0	0	0	0	0	0	0	0	0	0	0	0	0	0	0	0	0	0	0	0	0	0	0	0	0
1056		New.ReferenceOTU469	k__Fungi; unclassified; unclassified; unclassified; unclassified; unclassified; unclassified	0	0.00396387	0.000172301	0.000708084	0	0.000994197	0	0	0.00122225	0.000437969	0.00105951	0	0	0	0	0	0	0.00402668	0.00546849	0.0165748	0.0016011	0	0.000343877	0	0	0	0.000875066	0.000924672	0	0	0	0.0018	0	0	0	0	0	0	0.0100462	0.00350199	0	0	0.00137653	0	0.000324916	0
1057		New.ReferenceOTU550	k__Fungi; p__Ascomycota; c__Eurotiomycetes; o__Eurotiales; f__Trichocomaceae; g__Aspergillus; unclassified	0	0	0	0	0	0	0	0	0	0	0	0	0	0	0	0	0	0	0	0	0	0	0	0	0	0	0	0	0	0	0	0	0	0	0	0	0	0	0	0	0	0	0	0	0	0
1058		New.ReferenceOTU198	k__Fungi; p__Ascomycota; c__Orbiliomycetes; o__Orbiliales; f__Orbiliaceae; g__Arthrobotrys; unclassified	0	0	0	0	0	0	0	0	0	0	0	0	0	0	0	0	0	0	0	0	0	0	0	0	0	0	0	0	0	0	0	0	0	0	0	0	0	0	0	0	0	0	0	0	0	0
1059		New.ReferenceOTU1030	k__Fungi; p__Ascomycota; c__Eurotiomycetes; o__Eurotiales; f__Trichocomaceae; g__Aspergillus; unclassified	0.000185055	0	0	0	0	0	0.000184009	0	0	0	0	0	0	0	0	0	0	0	0	0	0	0	0	0	0	0.0137759	0	0	0	0	0	0	0	0	0	0	0	0	0	0	0	0.000222204	0	0	0.000162458	0.00299029
1060		New.CleanUp.ReferenceOTU192115	k__Fungi; p__Ascomycota; c__Eurotiomycetes; o__Eurotiales; f__Trichocomaceae; unclassified; unclassified	0	0	0	0	0	0	0	0	0	0	0	0	0	0	0	0	0	0	0	0	0	0	0	0	0.0814079	0	0	0	0	0	0	0	0	0	0	0	0	0	0	0	0	0	0	0	0	0
1061		New.ReferenceOTU541	k__Fungi; unclassified; unclassified; unclassified; unclassified; unclassified; unclassified	0	0	0	0	0	0	0	0	0	0	0	0	0	0.0129492	0	0	0	0	0	0	0	0	0	0.0533056	0	0	0	0	0	0	0	0	0	0	0	0.00280431	0	0	0	0	0	0	0	0	0	0
1062		New.CleanUp.ReferenceOTU346303	k__Fungi; unclassified; unclassified; unclassified; unclassified; unclassified; unclassified	0	0	0	0	0	0	0	0	0	0	0	0	0	0	0	0	0	0	0	0	0	0	0	0	0	0	0	0	0	0	0	0	0	0	0	0	0	0	0	0	0	0	0	0	0	0
1063		New.CleanUp.ReferenceOTU253461	k__Fungi; unclassified; unclassified; unclassified; unclassified; unclassified; unclassified	0.000185055	0	0	0	0.00161428	0	0	0	0	0	0	0	0	0	0.00671547	0	0	0	0	0	0	0	0	0	0	0	0	0.0386513	0	0	0.0309717	0	0	0	0	0	0.000762091	0	0	0	0	0	0	0	0.003899	0
1064		New.CleanUp.ReferenceOTU403050	k__Fungi; unclassified; unclassified; unclassified; unclassified; unclassified; unclassified	0	0	0	0	0	0	0	0	0	0	0	0	0.0686323	0	0	0	0	0	0.0242176	0	0	0.00893072	0	0	0	0	0	0	0	0.0019022	0	0	0	0	0	0	0	0	0	0	0	0	0	0	0	0
1065	FJ025160		k__Fungi; p__Ascomycota; c__Dothideomycetes; o__Capnodiales; f__Mycosphaerellaceae; g__Cladosporium; s__Cladosporium_uredinicola	0.000370111	0	0	0	0	0	0	0.00130902	0.000873039	0.000613156	0.00233093	0.00933019	0.00169987	0.0021582	0	0	0	0.000503335	0.00156243	0.00220997	0	0.000343489	0.00309489	0.00148071	0.000621435	0.000181261	0	0.00517817	0.00782678	0.0299597	0.00164244	0.0018	0	0	0.00246045	0.000934772	0	0.000695306	0.0054095	0	0	0.00177763	0.00114711	0.000308551	0	0.00205582
1066		New.CleanUp.ReferenceOTU275604	k__Fungi; p__Ascomycota; c__Dothideomycetes; o__Pleosporales; f__Leptosphaeriaceae; g__Coniothyrium; s__Coniothyrium_sp_JW_2011d	0	0	0	0	0	0	0	0	0	0	0	0	0	0	0	0	0	0	0	0	0	0	0	0	0	0	0	0	0	0	0	0	0	0	0	0	0	0	0	0	0	0	0	0	0	0
1067		New.CleanUp.ReferenceOTU771054	k__Fungi; unclassified; unclassified; unclassified; unclassified; unclassified; unclassified	0	0	0	0	0	0	0	0	0	0	0	0	0	0	0	0	0	0	0	0	0	0	0	0	0	0	0.00291689	0	0	0	0	0	0	0	0	0	0	0	0.000772786	0	0.0881531	0	0	0	0	0
1068	JF497122		k__Fungi; p__unidentified; c__unidentified; o__unidentified; f__unidentified; g__unidentified; s__unculturedfungus	0	0	0	0	0	0	0	0	0	0	0	0	0	0.0366893	0	0	0	0	0	0	0	0	0	0	0	0	0	0	0	0	0	0	0	0	0	0	0	0	0	0	0	0.0744383	0	0	0	0
1069		New.ReferenceOTU1747	k__Fungi; unclassified; unclassified; unclassified; unclassified; unclassified; unclassified	0.00259077	0.000233169	0.00189531	0	0.00983242	0	0	0	0.000174608	0.0115624	0	0	0	0	0	0	0	0	0	0	0	0	0	0	0.018643	0	0.00415656	0	0	0	0	0	0	0	0	0	0	0	0	0	0	0	0	0	0	0
1070	EU818693		k__Fungi; p__Ascomycota; c__Sordariomycetes; o__Hypocreales; f__Nectriaceae; g__Fusarium; s__Fusarium_sp_shz_227	0	0	0	0	0	0	0	0	0	0	0	0	0	0	0	0	0	0	0	0	0	0	0	0	0	0	0	0	0	0	0	0	0	0	0	0	0	0	0	0	0	0	0	0	0	0
1071	HQ607813		k__Fungi; p__Ascomycota; c__unidentified; o__unidentified; f__unidentified; g__unidentified; s__Ascomycota_sp_AR_2010	0	0	0	0	0	0	0	0	0	0	0	0	0	0	0	0	0	0	0	0	0	0	0	0	0	0	0	0	0	0	0	0	0	0	0	0	0.14594	0	0	0	0	0	0	0	0	0
1072	AY493435		k__Fungi; p__Ascomycota; c__Saccharomycetes; o__Saccharomycetales; f__Trichomonascaceae; g__Trichomonascus; s__Trichomonascus_ciferrii	0	0	0	0	0	0	0	0	0	0	0	0	0	0	0.000671547	0	0	0.0493268	0	0	0	0	0	0	0	0	0	0	0	0	0	0	0	0	0	0	0	0	0	0	0	0	0	0	0	0
1073		New.CleanUp.ReferenceOTU1018820	k__Fungi; p__Ascomycota; c__Dothideomycetes; unclassified; unclassified; unclassified; unclassified	0	0	0	0	0	0	0	0	0	0	0	0	0	0	0	0	0	0	0	0	0	0	0	0	0	0	0	0	0	0	0	0	0	0	0	0	0	0	0	0	0	0	0	0	0	0
1074		New.ReferenceOTU1261	k__Fungi; unclassified; unclassified; unclassified; unclassified; unclassified; unclassified	0	0	0	0	0.000146753	0	0	0	0	0	0	0	0.000212484	0.0014388	0	0	0	0.000503335	0	0.00331495	0	0	0	0	0	0	7.29222e-05	0	0	0	0	0	0.0011249	0.00127663	0	0.00186954	0.000762091	0.000231769	0.00386393	0.000404076	0.00178344	0.00133322	0.00298249	0.0012342	0.000974749	0.00710193
1075		New.ReferenceOTU1316	k__Fungi; unclassified; unclassified; unclassified; unclassified; unclassified; unclassified	0.00129539	0.016555	0	0	0	0	0	0	0	0	0	0	0	0	0	0	0	0.00503335	0	0	0.0874199	0	0	0	0	0.000181261	0	0	0	0	0	0	0	0	0	0	0	0	0	0	0	0	0	0	0	0
1076		New.ReferenceOTU248	k__Fungi; p__Ascomycota; c__Eurotiomycetes; o__Eurotiales; f__Trichocomaceae; g__Aspergillus; s__Aspergillus_oryzaeAspergillus_oryzae	0	0	0	0	0	0	0	0	0	0	0	0	0	0	0	0	0	0	0	0	0	0	0	0	0	0	0	0	0	0	0	0	0	0	0	0	0	0	0	0	0	0	0	0	0	0
1077		New.CleanUp.ReferenceOTU25367	k__Fungi; p__Basidiomycota; c__Agaricomycetes; o__Agaricales; f__Psathyrellaceae; g__Psathyrella; s__Psathyrella_artemisiae	0	0	0	0	0	0	0	0	0	0	0	0	0	0	0	0.00851636	0	0	0	0	0	0	0	0	0	0	0	0	0	0	0	0	0	0	0	0.0130868	0	0	0	0	0	0	0	0	0	0
1078		New.CleanUp.ReferenceOTU279294	k__Fungi; unclassified; unclassified; unclassified; unclassified; unclassified; unclassified	0.000185055	0.0170213	0.000172301	0	0	0	0	0	0.0066351	0.0129639	0	0	0	0	0	0	0	0.00100667	0	0	0.00224154	0	0	0	0	0	0.000145844	0.0190483	0	0	0	0	0	0	0	0	0.000381045	0	0	0	0	0	0	0	0	0
1079		New.ReferenceOTU239	k__Fungi; unclassified; unclassified; unclassified; unclassified; unclassified; unclassified	0.0118435	0	0.000689204	0	0.00396232	0	0	0	0	0.00070075	0	0	0	0	0	0	0	0	0.00390607	0.00110498	0.000320219	0	0	0	0.0232002	0	0.00882358	0	0	0	0	0	0	0	0	0	0.000762091	0	0	0	0	0	0	0	0	0
1080	FJ232906		k__Fungi; p__unidentified; c__unidentified; o__unidentified; f__unidentified; g__unidentified; s__fungal_endophyte_sp_3134	0	0	0	0	0	0	0	0	0	0	0	0	0	0	0	0	0	0	0	0	0	0	0	0.0552305	0	0	0	0	0	0	0	0	0	0	0	0	0	0	0	0	0	0	0	0	0	0
1081		New.ReferenceOTU1276	k__Fungi; p__Ascomycota; c__Dothideomycetes; o__Pleosporales; f__Pleosporaceae; g__Alternaria; s__Alternaria_longissima	0	0	0	0	0	0	0	0	0	0	0	0	0	0	0	0	0	0	0.289049	0.00110498	0	0	0	0	0	0	0	0	0	0	0	0	0	0	0	0	0.000381045	0	0	0	0	0	0	0	0	0
1082		New.ReferenceOTU495	k__Fungi; unclassified; unclassified; unclassified; unclassified; unclassified; unclassified	0	0	0	0	0	0	0	0	0	0	0	0	0	0	0	0	0	0	0	0	0	0	0	0	0	0	0	0	0	0	0	0	0.00337469	0	0	0	0	0	0	0	0	0	0	0	0	0
1083		New.CleanUp.ReferenceOTU578320	k__Fungi; unclassified; unclassified; unclassified; unclassified; unclassified; unclassified	0	0.000233169	0	0.0298811	0	0	0	0	0	0.000437969	0	0.000666442	0	0	0	0	0	0	0	0	0	0	0	0	0.00766436	0.000543784	0	0	0	0	0	0	0	0	0	0	0	0	0	0.0118529	0	0	0	0	0	0
1084		New.CleanUp.ReferenceOTU197652	k__Fungi; unclassified; unclassified; unclassified; unclassified; unclassified; unclassified	0	0	0	0	0	0	0	0	0	0	0	0	0	0	0	0	0	0	0	0	0	0	0	0	0	0	0	0	0	0.0884524	0	0	0	0	0	0	0	0	0	0	0	0	0	0	0	0
[truncated: 44 more columns]
