# Supplementary material for: Alterations in the Ocular Surface Fungal Microbiome in Fungal Keratitis Patients
Source: Microorganisms. 2019 Sep 2;7(9):309. doi: 10.3390/microorganisms7090309 (PMC6780152; doi:10.3390/microorganisms7090309)
Supplement: Supplementary file 1 [file microorganisms-07-00309-s001.zip › Supplementary materials/Table S4.xlsx]

## Sheet: Table S4
Table S4. Abundance (%) of fungal genera in the 89 ocular fungal microbiomes from conjunctival swabs of healthy controls (HC-SW, n=37), conjunctival swabs of fungal keratitis patients (FK-SW, n=23) and corneal scraping of fungal keratitis patients (FK-CR , n=29). Sparse OTUs (with < 0.001% of total high-quality reads) were not included.
		HC-SW			FK-SW			FK-CR
S.No.	Genus	Abundance		Present Out of 37 Eyes Sampled	Abundance		Present Out of 23 Eyes Sampled	Abundance		Present Out of 29 Eyes Sampled
		Median	Range		Median	Range		Median	Range
1	Aspergillus	3.5886	0.08-80.43	37	7.4317	0-96.23	23	0.4797	0-98.86	29
2	Malassezia	2.7353	0-29.8	37	1.1787	0.01-38.14	23	0.0137	0-1.26	20
3	Emericella	0.1851	0-13.17	32	0.0056	0-6.14	15	0	0-0.21	5
4	Haematonectria	0.1693	0-18.04	35	0.2046	0-96.66	23	1.7626	0-98.73	28
5	Candida	0.0572	0-8.94	28	0.0589	0-3.89	17	0.0315	0-9.65	18
6	Cladosporium	0.0208	0-1.66	32	0.0049	0-0.2	19	0	0-0	5
7	Fusarium	0.014	0-9.38	28	0.0036	0-2.64	21	0.3567	0-49.17	24
8	Setosphaeria	0.01	0-71.83	25	0	0-1.49	6	0	0-0.52	9
9	Penicillium	0.0022	0-25.3	25	0	0-0.76	7	0	0-0.06	3
10	Choiromyces	0.0007	0-0.03	27	0.0003	0-0.01	16	0	0-0	2
11	Cochliobolus	0.0004	0-0.01	30	0.0007	0-3.98	16	0.0101	0-28.19	25
12	Neosartorya	0.0004	0-0.26	19	0	0-0	2	0	0-0.01	5
13	Xeromyces	0.0002	0-8.08	22	0	0-0.72	9	0	0-0.01	13
14	Pichia	0.0001	0-1.54	19	0.0002	0-4.53	13	0	0-0.39	10
15	Clavispora	0	0-1.39	7	0.0002	0-25.87	13	0	0-0	0
16	Nectria	0	0-0.02	18	0.0001	0-0.11	12	0.001	0-0.16	18
17	Pleurostomophora	0	0-0.06	3	0	0-0.01	6	0.0011	0-0.01	17
18	Neocosmospora	0	0-0	9	0	0-0.01	7	0.0009	0-0.96	17
19	Botryosphaeria	0	0-0	0	0	0-0	1	0.0005	0-0.55	15
20	Acremonium	0	0-0.64	3	0	0-0.15	1	0	0-0	0
21	Alternaria	0	0-2.93	6	0	0-0.01	1	0	0-0	1
22	Anthracophyllum	0	0-0	0	0	0-0.24	1	0	0-0	0
23	Arthrinium	0	0-6.28	9	0	0-0	0	0	0-0	0
24	Arthrobotrys	0	0-0	0	0	0-0.06	1	0	0-0	0
25	Arxula	0	0-0.6	1	0	0-0	0	0	0-0	0
26	Aureobasidium	0	0-3	16	0	0-1.78	4	0	0-1.75	3
27	Auricularia	0	0-0	3	0	0-0.29	1	0	0-0	0
28	Bartalinia	0	0-0	0	0	0-0.14	3	0	0-0	0
29	Bipolaris	0	0-0	6	0	0-2.64	2	0	0-0.95	12
30	Bullera	0	0-0.55	1	0	0-1.78	3	0	0-0.06	1
31	Calcarisporiella	0	0-0.17	1	0	0-0	0	0	0-0	0
32	Cephaliophora	0	0-0	0	0	0-0	0	0	0-0.82	11
33	Ceratobasidium	0	0-0	0	0	0-0.29	2	0	0-0	0
34	Cercospora	0	0-1.89	14	0	0-4.08	9	0	0-0	0
35	Chaetomium	0	0-0.01	1	0	0-94.26	10	0	0-0.18	1
36	Chrysosporium	0	0-0.44	2	0	0-0.42	1	0	0-0	0
37	Cladorrhinum	0	0-0	0	0	0-0.08	1	0	0-0.07	1
38	Colletotrichum	0	0-2.66	6	0	0-0.62	7	0	0-0.02	5
39	Coniothyrium	0	0-0	0	0	0-7.79	5	0	0-0	0
40	Coriolopsis	0	0-0.17	3	0	0-1.78	5	0	0-0	0
41	Cryptococcus	0	0-1.33	6	0	0-0.26	1	0	0-0.54	2
42	Curvularia	0	0-0	0	0	0-1.39	2	0	0-0.31	6
43	Cyberlindnera	0	0-0	0	0	0-0.01	2	0	0-0.3	3
44	Cytospora	0	0-0	0	0	0-0.13	1	0	0-0	0
45	Dactylella	0	0-1.06	1	0	0-0	0	0	0-0	0
46	Diaporthe	0	0-0	0	0	0-0	0	0	0-1.45	11
47	Ellurema	0	0-0	0	0	0-0.21	1	0	0-0	0
48	Epicoccum	0	0-0	0	0	0-2.07	1	0	0-0	0
49	Eupenicillium	0	0-2.01	2	0	0-0	0	0	0-0	1
50	Eurotium	0	0-2.29	13	0	0-1.37	6	0	0-0	0
51	Filobasidiella	0	0-0	0	0	0-0	0	0	0-0.09	3
52	Flavodon	0	0-0.34	1	0	0-3.83	6	0	0-0	0
53	Galactomyces	0	0-0.14	1	0	0-0	1	0	0-0	0
54	Gibberella	0	0-0	0	0	0-0	0	0	0-7.66	13
55	Gloeomyces	0	0-0	0	0	0-0.53	1	0	0-0	0
56	Hanseniaspora	0	0-0.81	6	0	0-0.04	1	0	0-0.06	2
57	Hortaea	0	0-0	0	0	0-0.84	3	0	0-0	0
58	Humicola	0	0-0	0	0	0-0.08	1	0	0-0	0
59	Hypoxylon	0	0-0.38	1	0	0-0.87	2	0	0-0	0
60	Kluyveromyces	0	0-0.24	1	0	0-0.61	2	0	0-0	0
61	Lasiodiplodia	0	0-0.07	4	0	0-0	0	0	0-6.2	13
62	Leptosphaerulina	0	0-4.27	14	0	0-3.23	8	0	0-0	0
63	Macrophomina	0	0-0	2	0	0-0.93	2	0	0-47.96	11
64	Musicillium	0	0-0.19	1	0	0-0.07	1	0	0-0	0
65	Mycosphaerella	0	0-0.79	2	0	0-0.24	1	0	0-0	0
66	Myrothecium	0	0-2.64	2	0	0-0	0	0	0-4.24	11
67	Nakaseomyces	0	0-0	0	0	0-0.04	1	0	0-54.45	5
68	Nigrospora	0	0-0.18	7	0	0-0	0	0	0-0	0
69	Paecilomyces	0	0-0.4	2	0	0-0	0	0	0-0.06	2
70	Passalora	0	0-2	4	0	0-0	0	0	0-0	0
71	Penidiella	0	0-0	0	0	0-0	0	0	0-0.26	1
72	Peniophora	0	0-0.73	3	0	0-1.06	6	0	0-0	0
73	Pestalotiopsis	0	0-0.64	4	0	0-0	0	0	0-0	0
74	Phaeoacremonium	0	0-0	0	0	0-0.31	2	0	0-0	0
75	Phaeosphaeriopsis	0	0-0.78	1	0	0-0	0	0	0-0	0
76	Phanerochaete	0	0-0.62	1	0	0-0	0	0	0-0	0
77	Phialophora	0	0-0.38	1	0	0-0	0	0	0-0	0
78	Phlebiopsis	0	0-0.41	1	0	0-0.3	3	0	0-0	0
79	Phoma	0	0-0.08	7	0	0-0.08	5	0	0-0	0
80	Podospora	0	0-0.23	12	0	0-0.06	5	0	0-0	0
81	Psathyrella	0	0-1.22	4	0	0-1.4	2	0	0-0	0
82	Pseudozyma	0	0-0.84	2	0	0-0	0	0	0-0	0
83	Pyricularia	0	0-0.33	2	0	0-0	0	0	0-0	0
84	Radulidium	0	0-0	0	0	0-0.09	1	0	0-0	0
85	Ramichloridium	0	0-0.3	2	0	0-0	0	0	0-0	0
86	Retroconis	0	0-0	1	0	0-0	0	0	0-0.65	11
87	Rhinocladiella	0	0-0	0	0	0-0	0	0	0-1.04	4
88	Rhizoctonia	0	0-0	0	0	0-0	1	0	0-0.78	11
89	Rhizopus	0	0-0.98	2	0	0-0.07	1	0	0-0	0
90	Rhizopycnis	0	0-0	0	0	0-0.6	2	0	0-0	0
91	Rhodotorula	0	0-0.37	2	0	0-0.23	3	0	0-0	0
92	Saccharomyces	0	0-0.83	5	0	0-1.82	10	0	0-0.05	3
93	Sagenomella	0	0-0.56	2	0	0-0	0	0	0-0	0
94	Sarcinomyces	0	0-0.38	2	0	0-0	0	0	0-0	0
95	Scedosporium	0	0-0	0	0	0-0.27	1	0	0-0	0
96	Scolecobasidium	0	0-0	0	0	0-0.18	1	0	0-0	0
97	Stachybotrys	0	0-0.18	2	0	0-0	0	0	0-0	0
98	Stagonosporopsis	0	0-0	5	0	0-1.34	7	0	0-0	1
99	Strelitziana	0	0-0.34	1	0	0-0.08	1	0	0-0	0
100	Talaromyces	0	0-2.25	4	0	0-0	1	0	0-0	3
101	Thielavia	0	0-0	0	0	0-4.12	4	0	0-5.74	7
102	Torulaspora	0	0-2.74	2	0	0-0.18	1	0	0-0	0
103	Toxicocladosporium	0	0-0	0	0	0-1.25	1	0	0-0	0
104	Trichoderma	0	0-0.31	4	0	0-0	0	0	0-0.18	1
105	Trichomonascus	0	0-0.05	2	0	0-0.04	1	0	0-0	0
106	Ustilaginoidea	0	0-0.04	2	0	0-0.44	3	0	0-0.17	2
107	Villosiclava	0	0-0.23	2	0	0-0.02	1	0	0-0	0
108	Wallemia	0	0-0.08	5	0	0-0.34	5	0	0-0.19	6
109	Yamadazyma	0	0-0	0	0	0-0.44	1	0	0-0	0
110	Zasmidium	0	0-2.79	4	0	0-0	0	0	0-0	0
111	Zygoascus	0	0-0.64	1	0	0-0	0	0	0-0	0
112	unclassified	59.2213	1.43-98.73	37	20.7464	0.26-92.86	23	3.5052	0.39-94.74	29
114	*Others	0.7041	0.29-16.88	37	1.583	0.71-24.93	23	1.2312	0.38-23.84	29
	Total Genera	80			81			50
* Include singletons and sparse OTUs (with <0.001 % of total high-quality reads).
