# Supplementary material for: Alterations in the Ocular Surface Fungal Microbiome in Fungal Keratitis Patients
Source: Microorganisms. 2019 Sep 2;7(9):309. doi: 10.3390/microorganisms7090309 (PMC6780152; doi:10.3390/microorganisms7090309)
Supplement: Supplementary file 1 [file microorganisms-07-00309-s001.zip › Supplementary materials/Table S5.xlsx]

## Sheet: Table S5a
Table S5a. Shared fungal genera between three groups (HC-SW, FK-SW and FK-CR) and two groups (HC-SW & FK-SW, HC-SW & FK-CR and FK-SW & FK-CR )
S.No.	Present in all three groups		Present in HC-SW & FK-SW		Present in HC-SW & FK-CR		Present in FK-SW & FK-CR
	Genera	Habit	Genera	Habit	Genera	Habit	Genera	Habit
1	Aspergillus	H	Leptosphaerulina	P	Myrothecium	P	Thielavia	H
2	Setosphaeria	P/H	Cercospora	P	Eupenicillium		Curvularia	P/A/H
3	Malassezia	A/H	Eurotium	H	Trichoderma	H	Nakaseomyces	H
4	Haematonectria		Torulaspora		Paecilomyces	P/H	Rhizoctonia	P
5	Candida	H	Clavispora		Lasiodiplodia	P	Botryosphaeria	P
6	Emericella	A/H	Rhizopus	P/H	Retroconis		Cyberlindnera	H
7	Penicillium	P/A	Psathyrella				Cladorrhinum	H
8	Fusarium	P/A/H	Acremonium	A/H
9	Xeromyces		Peniophora	P
10	Aureobasidium	H	Mycosphaerella	P
11	Pichia	H	Podospora
12	Alternaria	P/H	Chrysosporium	H
13	Cladosporium	P	Phlebiopsis
14	Colletotrichum	P	Rhodotorula	A/H
15	Talaromyces	H	Hypoxylon	P
16	Cryptococcus	H	Strelitziana
17	Saccharomyces		Flavodon
18	Hanseniaspora		Coriolopsis
19	Neosartorya	H	Villosiclava	P
20	Bullera		Kluyveromyces
21	Chaetomium	H	Musicillium	P
22	Cochliobolus	P	Auricularia
23	Bipolaris	P/A/H	Galactomyces
24	Stagonosporopsis	P	Phoma	P
25	Macrophomina	P	Trichomonascus	H
26	Wallemia
27	Ustilaginoidea	P
28	Nectria	P
29	Neocosmospora	P/A/H
30	Choiromyces
31	Pleurostomophora	P/H
A-Animal Pathogen
P-Plant Pathogen
H-Human Pathogen

## Sheet: Table S5b
Table S5b. Fungal genera unique to each group (HC-SW, FK-SW and FK-CR)
S.No.	Present exclusively in HC-SW		Present exclusively in FK-SW		Present exclusively in FK-CR
	Genera	Habit	Genera	Habit	Genera	Habit
1	Arthrinium		Coniothyrium	P	Gibberella	P
2	Nigrospora	P/H	Hortaea	H	Diaporthe	P
3	Zasmidium		Bartalinia	P	Cephaliophora	P
4	Passalora	P	Rhizopycnis	P	Rhinocladiella	H
5	Pestalotiopsis	P	Phaeoacremonium	P/H	Filobasidiella	H
6	Pseudozyma	H	Ceratobasidium	P	Penidiella	P
7	Sagenomella	A/H	Epicoccum	P/A
8	Sarcinomyces		Toxicocladosporium	A
9	Pyricularia	P	Gloeomyces
10	Ramichloridium	H	Yamadazyma	H
11	Stachybotrys	A/H	Anthracophyllum
12	Dactylella	P	Cytospora	P
13	Phaeosphaeriopsis	P	Ellurema
14	Zygoascus	H	Scedosporium	H
15	Phanerochaete	P	Scolecobasidium	A/H
16	Arxula	H	Arthrobotrys	P
17	Phialophora	H	Humicola	P/H
18	Calcarisporiella		Radulidium
A-Animal Pathogen
P-Plant Pathogen
H-Human Pathogen
