# Supplementary material for: Alterations in the Ocular Surface Fungal Microbiome in Fungal Keratitis Patients
Source: Microorganisms. 2019 Sep 2;7(9):309. doi: 10.3390/microorganisms7090309 (PMC6780152; doi:10.3390/microorganisms7090309)
Supplement: Supplementary file 1 [file microorganisms-07-00309-s001.zip › Supplementary materials/Table S6.xlsx]

## Sheet: Table S6a
Table S6a: Fungal genera exhibiting significant (BH corrected p < 0.05) differential abundance between HC-SW and FK-SW microbiomes
S.No.	Genera	Median Abundance (%)		BH-corrected p value
		HC-SW	FK-SW
1	Setosphaeria	0.01	0	0.001
2	Neosartorya	0.0004	0	0.001
3	Chaetomium	0	0	0.001

## Sheet: Table S6b
Table S6b: Fungal genera exhibiting significant (BH corrected p < 0.05) differential abundance between HC-SW and FK-CR microbiomes
S.No.	Genera	Median Abundance (%)		BH-corrected p value
		HC-SW	FK-CR
1	Malassezia	2.7353	0.0137	0
2	Emericella	0.1851	0	0
3	Cladosporium	0.0208	0	0
4	Fusarium	0.014	0.3567	0.015
5	Setosphaeria	0.01	0	0.004
6	Penicillium	0.0022	0	0
7	Choiromyces	0.0007	0	0
8	Cochliobolus	0.0004	0.0101	0.004
9	Neosartorya	0.0004	0	0.004
10	Arthrinium	0	0	0.015
11	Aureobasidium	0	0	0.014
12	Bipolaris	0	0	0.015
13	Botryosphaeria	0	0.0005	0
14	Cephaliophora	0	0	0
15	Cercospora	0	0	0
16	Clavispora	0	0	0.041
17	Curvularia	0	0	0.014
18	Diaporthe	0	0	0
19	Eurotium	0	0	0
20	Gibberella	0	0	0
21	Lasiodiplodia	0	0	0.004
22	Leptosphaerulina	0	0	0
23	Macrophomina	0	0	0.004
24	Myrothecium	0	0	0.004
25	Nakaseomyces	0	0	0.03
26	Neocosmospora	0	0.0009	0.004
27	Nigrospora	0	0	0.041
28	Phoma	0	0	0.041
29	Pleurostomophora	0	0.0011	0
30	Podospora	0	0	0.004
31	Retroconis	0	0	0
32	Rhizoctonia	0	0	0
33	Thielavia	0	0	0.007

## Sheet: Table S6c
Table S6c: Fungal genera exhibiting significant (BH corrected p < 0.05) differential abundance between FK-SW and FK-CR microbiomes
S.No.	Genera	Median Abundance(%)		BH-corrected p value
		FK-SW	FK-CR
1	Malassezia	1.1787	0.0137	0
2	Emericella	0.0056	0	0
3	Cladosporium	0.0049	0	0
4	Cochliobolus	0.0007	0.0101	0.024
5	Choiromyces	0.0003	0	0
6	Clavispora	0.0002	0	0
7	Botryosphaeria	0	0.0005	0
8	Cephaliophora	0	0	0.006
9	Cercospora	0	0	0
10	Chaetomium	0	0	0.006
11	Coniothyrium	0	0	0.034
12	Coriolopsis	0	0	0.034
13	Diaporthe	0	0	0.006
14	Eurotium	0	0	0.02
15	Flavodon	0	0	0.02
16	Gibberella	0	0	0
17	Lasiodiplodia	0	0	0
18	Leptosphaerulina	0	0	0.006
19	Macrophomina	0	0	0.034
20	Myrothecium	0	0	0.006
21	Peniophora	0	0	0.02
22	Phoma	0	0	0.034
23	Podospora	0	0	0.034
24	Retroconis	0	0	0.006
25	Rhizoctonia	0	0	0.02
26	Saccharomyces	0	0	0.033
27	Stagonosporopsis	0	0	0.033
